# Supplementary material for: Progression of type 1 diabetes from latency to symptomatic disease is predicted by distinct autoimmune trajectories
Source: Nat Commun. 2022 Mar 21;13:1514. doi: 10.1038/s41467-022-28909-1 (PMC8938551; doi:10.1038/s41467-022-28909-1)
Supplement: Supplementary file 4 — Source Data [file 41467_2022_28909_MOESM4_ESM.xlsx]

## Sheet: Figure1a-Table
State	GADA	IAA	IA-2A	N
TR1-0	0.02	0.07	0	215
TR1-1	0.93	0.62	0.94	244
TR1-2	0.04	0.16	1	78
TR2-0	0	0.01	0	199
TR2-1	0.58	0.86	0.03	261
TR2-2	0.26	0.84	0.98	185
TR2-3	0.99	0.96	1	101
TR2-4	0.97	0.08	1	37
TR3-0	0.01	0.01	0	94
TR3-1	0.98	0.21	0.05	112
TR3-2	0.96	0.07	1	73

## Sheet: Figure1a-Graph_dots
State	Age
TR1-0	0
TR1-0	0
TR1-0	0
TR1-0	0
TR1-0	0
TR1-0	0
TR1-0	0
TR1-0	0
TR1-0	0
TR1-0	0
TR1-0	0
TR1-0	0
TR1-0	0
TR1-0	0
TR1-0	0
TR1-0	0
TR1-0	0
TR1-0	0
TR1-0	0
TR1-0	0
TR1-0	0
TR1-0	0
TR1-0	0
TR1-0	0
TR1-0	0
TR1-0	0
TR1-0	0
TR1-0	0
TR1-0	0
TR1-0	0
TR1-0	0
TR1-0	0
TR1-0	0
TR1-0	0
TR1-0	0
TR1-0	0
TR1-0	0
TR1-0	0
TR1-0	0
TR1-0	0
TR1-0	0
TR1-0	0
TR1-0	0
TR1-0	0
TR1-0	0
TR1-0	0
TR1-0	0
TR1-0	0
TR1-0	0
TR1-0	0
TR1-0	0
TR1-0	0
TR1-0	0
TR1-0	0.0054757
TR1-0	0.0054757
TR1-0	0.00821355
TR1-0	0.00821355
TR1-0	0.00821355
TR1-0	0.00821355
TR1-0	0.00821355
TR1-0	0.0109514
TR1-0	0.0109514
TR1-0	0.0136893
TR1-0	0.0136893
TR1-0	0.0136893
TR1-0	0.0136893
TR1-0	0.0136893
TR1-0	0.0164271
TR1-0	0.019165
TR1-0	0.019165
TR1-0	0.0246407
TR1-0	0.0629706
TR1-0	0.0684463
TR1-0	0.0684463
TR1-0	0.0711841
TR1-0	0.073922
TR1-0	0.073922
TR1-0	0.073922
TR1-0	0.0903491
TR1-0	0.0930869
TR1-0	0.0930869
TR1-0	0.0958248
TR1-0	0.0958248
TR1-0	0.0958248
TR1-0	0.0985626
TR1-0	0.0985626
TR1-0	0.0985626
TR1-0	0.1013
TR1-0	0.106776
TR1-0	0.106776
TR1-0	0.112252
TR1-0	0.125941
TR1-0	0.15
TR1-0	0.156057
TR1-0	0.17
TR1-0	0.18
TR1-0	0.19
TR1-0	0.2
TR1-0	0.2
TR1-0	0.202601
TR1-0	0.21
TR1-0	0.21
TR1-0	0.221766
TR1-0	0.23
TR1-0	0.23
TR1-0	0.23
TR1-0	0.23
TR1-0	0.23
TR1-0	0.23
TR1-0	0.24
TR1-0	0.24
TR1-0	0.24
TR1-0	0.24
TR1-0	0.24
TR1-0	0.24
TR1-0	0.24
TR1-0	0.24
TR1-0	0.24
TR1-0	0.24
TR1-0	0.24
TR1-0	0.24
TR1-0	0.24
TR1-0	0.24
TR1-0	0.24
TR1-0	0.24
TR1-0	0.243669
TR1-0	0.246407
TR1-0	0.25
TR1-0	0.25
TR1-0	0.25
TR1-0	0.25
TR1-0	0.25
TR1-0	0.25
TR1-0	0.25
TR1-0	0.25
TR1-0	0.25
TR1-0	0.25
TR1-0	0.25
TR1-0	0.25
TR1-0	0.25
TR1-0	0.25
TR1-0	0.25
TR1-0	0.25
TR1-0	0.25
TR1-0	0.25
TR1-0	0.257358
TR1-0	0.26
TR1-0	0.26
TR1-0	0.26
TR1-0	0.26
TR1-0	0.26
TR1-0	0.26
TR1-0	0.26
TR1-0	0.26
TR1-0	0.26
TR1-0	0.26
TR1-0	0.26
TR1-0	0.26
TR1-0	0.26
TR1-0	0.26
TR1-0	0.26
TR1-0	0.26
TR1-0	0.26
TR1-0	0.26
TR1-0	0.26
TR1-0	0.26
TR1-0	0.26
TR1-0	0.26
TR1-0	0.26
TR1-0	0.26
TR1-0	0.260096
TR1-0	0.260096
TR1-0	0.268309
TR1-0	0.27
TR1-0	0.27
TR1-0	0.27
TR1-0	0.27
TR1-0	0.27
TR1-0	0.27
TR1-0	0.27
TR1-0	0.27
TR1-0	0.28
TR1-0	0.28
TR1-0	0.28
TR1-0	0.28
TR1-0	0.28
TR1-0	0.28
TR1-0	0.28
TR1-0	0.28
TR1-0	0.28
TR1-0	0.28
TR1-0	0.281999
TR1-0	0.281999
TR1-0	0.29
TR1-0	0.29
TR1-0	0.29
TR1-0	0.29
TR1-0	0.29
TR1-0	0.29
TR1-0	0.29
TR1-0	0.29
TR1-0	0.295688
TR1-0	0.295688
TR1-0	0.3
TR1-0	0.3
TR1-0	0.3
TR1-0	0.3
TR1-0	0.3
TR1-0	0.3
TR1-0	0.3
TR1-0	0.3
TR1-0	0.301164
TR1-0	0.31
TR1-0	0.31
TR1-0	0.31
TR1-0	0.314853
TR1-0	0.314853
TR1-0	0.32
TR1-0	0.32
TR1-0	0.320329
TR1-0	0.328542
TR1-0	0.33
TR1-0	0.33
TR1-0	0.33
TR1-0	0.334018
TR1-0	0.34
TR1-0	0.34
TR1-0	0.344969
TR1-0	0.36
TR1-0	0.36
TR1-0	0.366872
TR1-0	0.37
TR1-0	0.37
TR1-0	0.4
TR1-0	0.42
TR1-0	0.424367
TR1-0	0.44
TR1-0	0.459959
TR1-0	0.46
TR1-0	0.465435
TR1-0	0.47
TR1-0	0.47091
TR1-0	0.48
TR1-0	0.48
TR1-0	0.48
TR1-0	0.48
TR1-0	0.48
TR1-0	0.48
TR1-0	0.48
TR1-0	0.48
TR1-0	0.487337
TR1-0	0.49
TR1-0	0.49
TR1-0	0.49
TR1-0	0.49
TR1-0	0.49
TR1-0	0.49
TR1-0	0.49
TR1-0	0.49
TR1-0	0.49
TR1-0	0.49
TR1-0	0.5
TR1-0	0.5
TR1-0	0.5
TR1-0	0.5
TR1-0	0.5
TR1-0	0.5
TR1-0	0.5
TR1-0	0.5
TR1-0	0.5
TR1-0	0.5
TR1-0	0.5
TR1-0	0.5
TR1-0	0.5
TR1-0	0.5
TR1-0	0.5
TR1-0	0.5
TR1-0	0.5
TR1-0	0.5
TR1-0	0.5
TR1-0	0.5
TR1-0	0.5
TR1-0	0.5
TR1-0	0.5
TR1-0	0.5
TR1-0	0.5
TR1-0	0.5
TR1-0	0.503765
TR1-0	0.50924
TR1-0	0.51
TR1-0	0.51
TR1-0	0.51
TR1-0	0.51
TR1-0	0.51
TR1-0	0.51
TR1-0	0.51
TR1-0	0.51
TR1-0	0.51
TR1-0	0.51
TR1-0	0.51
TR1-0	0.51
TR1-0	0.51
TR1-0	0.51
TR1-0	0.51
TR1-0	0.51
TR1-0	0.51
TR1-0	0.51
TR1-0	0.511978
TR1-0	0.511978
TR1-0	0.52
TR1-0	0.52
TR1-0	0.52
TR1-0	0.52
TR1-0	0.52
TR1-0	0.52
TR1-0	0.52
TR1-0	0.52
TR1-0	0.52
TR1-0	0.52
TR1-0	0.52
TR1-0	0.52
TR1-0	0.52
TR1-0	0.52
TR1-0	0.52
TR1-0	0.52
TR1-0	0.52
TR1-0	0.52
TR1-0	0.52
TR1-0	0.520192
TR1-0	0.53
TR1-0	0.53
TR1-0	0.53
TR1-0	0.53
TR1-0	0.53
TR1-0	0.53
TR1-0	0.53
TR1-0	0.53
TR1-0	0.53
TR1-0	0.53
TR1-0	0.53
TR1-0	0.533881
TR1-0	0.536619
TR1-0	0.54
TR1-0	0.54
TR1-0	0.54
TR1-0	0.54
TR1-0	0.54
TR1-0	0.54
TR1-0	0.54
TR1-0	0.54
TR1-0	0.544832
TR1-0	0.55
TR1-0	0.55
TR1-0	0.55
TR1-0	0.55
TR1-0	0.55
TR1-0	0.55
TR1-0	0.55
TR1-0	0.55
TR1-0	0.55
TR1-0	0.56
TR1-0	0.56
TR1-0	0.56
TR1-0	0.56
TR1-0	0.56
TR1-0	0.57
TR1-0	0.57
TR1-0	0.57
TR1-0	0.574949
TR1-0	0.58
TR1-0	0.58
TR1-0	0.58
TR1-0	0.580424
TR1-0	0.580424
TR1-0	0.5859
TR1-0	0.5859
TR1-0	0.588638
TR1-0	0.59
TR1-0	0.607803
TR1-0	0.61
TR1-0	0.64
TR1-0	0.673511
TR1-0	0.706365
TR1-0	0.71
TR1-0	0.717317
TR1-0	0.72553
TR1-0	0.73
TR1-0	0.73
TR1-0	0.74
TR1-0	0.74
TR1-0	0.74
TR1-0	0.74
TR1-0	0.75
TR1-0	0.75
TR1-0	0.75
TR1-0	0.75
TR1-0	0.75
TR1-0	0.75
TR1-0	0.75
TR1-0	0.752908
TR1-0	0.758384
TR1-0	0.758385
TR1-0	0.76
TR1-0	0.76
TR1-0	0.76
TR1-0	0.76
TR1-0	0.76
TR1-0	0.76
TR1-0	0.76
TR1-0	0.76
TR1-0	0.76
TR1-0	0.76
TR1-0	0.76
TR1-0	0.76
TR1-0	0.761122
TR1-0	0.761122
TR1-0	0.76386
TR1-0	0.76386
TR1-0	0.766598
TR1-0	0.766598
TR1-0	0.769336
TR1-0	0.769336
TR1-0	0.77
TR1-0	0.77
TR1-0	0.77
TR1-0	0.77
TR1-0	0.77
TR1-0	0.774811
TR1-0	0.774811
TR1-0	0.774812
TR1-0	0.777549
TR1-0	0.78
TR1-0	0.783025
TR1-0	0.783025
TR1-0	0.79
TR1-0	0.79
TR1-0	0.8
TR1-0	0.8
TR1-0	0.80219
TR1-0	0.80219
TR1-0	0.810403
TR1-0	0.818617
TR1-0	0.82
TR1-0	0.82
TR1-0	0.83
TR1-0	0.83
TR1-0	0.832306
TR1-0	0.843258
TR1-0	0.851472
TR1-0	0.873374
TR1-0	0.873374
TR1-0	0.88
TR1-0	0.881588
TR1-0	0.892539
TR1-0	0.9
TR1-0	0.908966
TR1-0	0.91718
TR1-0	0.91718
TR1-0	0.941821
TR1-0	0.95551
TR1-0	0.96
TR1-0	0.96
TR1-0	0.96
TR1-0	0.96
TR1-0	0.96
TR1-0	0.963723
TR1-0	0.97
TR1-0	0.97
TR1-0	0.971937
TR1-0	0.971937
TR1-0	0.974675
TR1-0	0.977413
TR1-0	0.977413
TR1-0	0.98
TR1-0	0.98
TR1-0	0.98
TR1-0	0.99
TR1-0	0.99
TR1-0	0.99
TR1-0	0.99
TR1-0	0.99
TR1-0	0.99
TR1-0	0.99
TR1-0	0.99
TR1-0	0.99
TR1-0	0.99
TR1-0	0.99
TR1-0	0.99
TR1-0	0.99
TR1-0	0.99
TR1-0	0.99
TR1-0	1
TR1-0	1
TR1-0	1
TR1-0	1
TR1-0	1
TR1-0	1
TR1-0	1
TR1-0	1
TR1-0	1
TR1-0	1
TR1-0	1.01
TR1-0	1.01
TR1-0	1.01
TR1-0	1.01
TR1-0	1.01
TR1-0	1.01
TR1-0	1.01
TR1-0	1.01
TR1-0	1.01
TR1-0	1.01
TR1-0	1.01
TR1-0	1.01
TR1-0	1.01
TR1-0	1.01
TR1-0	1.01
TR1-0	1.01
TR1-0	1.01
TR1-0	1.01
TR1-0	1.01
TR1-0	1.01
TR1-0	1.01
TR1-0	1.01
TR1-0	1.01
TR1-0	1.01
TR1-0	1.01
TR1-0	1.01
TR1-0	1.01
TR1-0	1.013
TR1-0	1.02
TR1-0	1.02
TR1-0	1.02
TR1-0	1.02
TR1-0	1.02
TR1-0	1.02
TR1-0	1.02
TR1-0	1.02
TR1-0	1.02
TR1-0	1.02
TR1-0	1.02
TR1-0	1.02
TR1-0	1.02
TR1-0	1.02
TR1-0	1.02
TR1-0	1.02
TR1-0	1.02396
TR1-0	1.02669
TR1-0	1.03
TR1-0	1.03
TR1-0	1.03
TR1-0	1.03
TR1-0	1.03
TR1-0	1.03
TR1-0	1.03
TR1-0	1.03
TR1-0	1.03
TR1-0	1.03
TR1-0	1.03
TR1-0	1.03
TR1-0	1.03
TR1-0	1.03
TR1-0	1.03
TR1-0	1.04
TR1-0	1.04
TR1-0	1.04
TR1-0	1.04
TR1-0	1.04
TR1-0	1.04
TR1-0	1.04
TR1-0	1.04
TR1-0	1.04586
TR1-0	1.05
TR1-0	1.05
TR1-0	1.05
TR1-0	1.06
TR1-0	1.06
TR1-0	1.07
TR1-0	1.08
TR1-0	1.08
TR1-0	1.08
TR1-0	1.08
TR1-0	1.08966
TR1-0	1.1
TR1-0	1.1
TR1-0	1.11
TR1-0	1.11
TR1-0	1.11
TR1-0	1.12
TR1-0	1.15
TR1-0	1.15264
TR1-0	1.19
TR1-0	1.21
TR1-0	1.21
TR1-0	1.22108
TR1-0	1.22382
TR1-0	1.22382
TR1-0	1.23
TR1-0	1.23
TR1-0	1.23477
TR1-0	1.23751
TR1-0	1.24
TR1-0	1.24846
TR1-0	1.25
TR1-0	1.25
TR1-0	1.25
TR1-0	1.25
TR1-0	1.25
TR1-0	1.25
TR1-0	1.25
TR1-0	1.2512
TR1-0	1.26
TR1-0	1.26
TR1-0	1.26
TR1-0	1.26
TR1-0	1.26489
TR1-0	1.27
TR1-0	1.27
TR1-0	1.27
TR1-0	1.27036
TR1-0	1.27584
TR1-0	1.28
TR1-0	1.28
TR1-0	1.28
TR1-0	1.28
TR1-0	1.28
TR1-0	1.29
TR1-0	1.29
TR1-0	1.29226
TR1-0	1.3
TR1-0	1.3
TR1-0	1.30048
TR1-0	1.30048
TR1-0	1.30048
TR1-0	1.30322
TR1-0	1.30322
TR1-0	1.31
TR1-0	1.31691
TR1-0	1.32
TR1-0	1.32
TR1-0	1.32238
TR1-0	1.32786
TR1-0	1.33
TR1-0	1.33
TR1-0	1.34976
TR1-0	1.36893
TR1-0	1.38
TR1-0	1.38535
TR1-0	1.43
TR1-0	1.44
TR1-0	1.45
TR1-0	1.46
TR1-0	1.46
TR1-0	1.46
TR1-0	1.48
TR1-0	1.48
TR1-0	1.49
TR1-0	1.49
TR1-0	1.49
TR1-0	1.49
TR1-0	1.49
TR1-0	1.49
TR1-0	1.49
TR1-0	1.4976
TR1-0	1.5
TR1-0	1.5
TR1-0	1.5
TR1-0	1.5
TR1-0	1.5
TR1-0	1.5
TR1-0	1.5
TR1-0	1.5
TR1-0	1.5
TR1-0	1.5
TR1-0	1.5
TR1-0	1.5
TR1-0	1.5
TR1-0	1.5
TR1-0	1.5
TR1-0	1.5
TR1-0	1.5
TR1-0	1.5
TR1-0	1.51
TR1-0	1.51
TR1-0	1.51
TR1-0	1.51
TR1-0	1.51
TR1-0	1.51
TR1-0	1.51
TR1-0	1.51
TR1-0	1.51
TR1-0	1.51
TR1-0	1.51
TR1-0	1.51
TR1-0	1.51
TR1-0	1.51
TR1-0	1.51129
TR1-0	1.52
TR1-0	1.52
TR1-0	1.52
TR1-0	1.52
TR1-0	1.52
TR1-0	1.52
TR1-0	1.52
TR1-0	1.52
TR1-0	1.53
TR1-0	1.53
TR1-0	1.53
TR1-0	1.53
TR1-0	1.53
TR1-0	1.53
TR1-0	1.54
TR1-0	1.54
TR1-0	1.54
TR1-0	1.54
TR1-0	1.54
TR1-0	1.54
TR1-0	1.54
TR1-0	1.54
TR1-0	1.54
TR1-0	1.54
TR1-0	1.54
TR1-0	1.54
TR1-0	1.54
TR1-0	1.54
TR1-0	1.55
TR1-0	1.55
TR1-0	1.56
TR1-0	1.58
TR1-0	1.58
TR1-0	1.58
TR1-0	1.58
TR1-0	1.59
TR1-0	1.59
TR1-0	1.6
TR1-0	1.60164
TR1-0	1.62
TR1-0	1.62081
TR1-0	1.62081
TR1-0	1.68
TR1-0	1.71
TR1-0	1.71
TR1-0	1.73
TR1-0	1.73
TR1-0	1.75
TR1-0	1.75
TR1-0	1.75
TR1-0	1.76
TR1-0	1.76
TR1-0	1.76
TR1-0	1.76
TR1-0	1.77
TR1-0	1.77
TR1-0	1.77413
TR1-0	1.78
TR1-0	1.78
TR1-0	1.78
TR1-0	1.78
TR1-0	1.78
TR1-0	1.79
TR1-0	1.79
TR1-0	1.79329
TR1-0	1.81
TR1-0	1.81
TR1-0	1.82888
TR1-0	1.83
TR1-0	1.86
TR1-0	1.88
TR1-0	1.88
TR1-0	1.89459
TR1-0	1.91
TR1-0	1.92
TR1-0	1.93
TR1-0	1.93018
TR1-0	1.93292
TR1-0	1.9384
TR1-0	1.94
TR1-0	1.94
TR1-0	1.94387
TR1-0	1.94935
TR1-0	1.95
TR1-0	1.95
TR1-0	1.96
TR1-0	1.96578
TR1-0	1.97
TR1-0	1.97
TR1-0	1.97
TR1-0	1.97
TR1-0	1.97125
TR1-0	1.98
TR1-0	1.9822
TR1-0	1.99
TR1-0	1.99
TR1-0	1.99
TR1-0	1.99
TR1-0	1.99
TR1-0	1.99
TR1-0	1.99
TR1-0	1.99
TR1-0	1.99
TR1-0	1.99
TR1-0	1.99
TR1-0	1.99589
TR1-0	2
TR1-0	2
TR1-0	2
TR1-0	2
TR1-0	2
TR1-0	2
TR1-0	2
TR1-0	2
TR1-0	2.00411
TR1-0	2.00958
TR1-0	2.01
TR1-0	2.01
TR1-0	2.01
TR1-0	2.01
TR1-0	2.01
TR1-0	2.01
TR1-0	2.01
TR1-0	2.01
TR1-0	2.01
TR1-0	2.01
TR1-0	2.01
TR1-0	2.01
TR1-0	2.01
TR1-0	2.01
TR1-0	2.01
TR1-0	2.01
TR1-0	2.01
TR1-0	2.01
TR1-0	2.01
TR1-0	2.01
TR1-0	2.01
TR1-0	2.01
TR1-0	2.01
TR1-0	2.01506
TR1-0	2.02
TR1-0	2.02
TR1-0	2.02
TR1-0	2.02
TR1-0	2.02
TR1-0	2.02
TR1-0	2.02
TR1-0	2.02
TR1-0	2.02327
TR1-0	2.02327
TR1-0	2.03
TR1-0	2.03
TR1-0	2.03
TR1-0	2.03
TR1-0	2.03
TR1-0	2.03
TR1-0	2.03
TR1-0	2.03
TR1-0	2.03
TR1-0	2.03
TR1-0	2.03
TR1-0	2.03
TR1-0	2.03
TR1-0	2.03
TR1-0	2.0397
TR1-0	2.04
TR1-0	2.04
TR1-0	2.04
TR1-0	2.04
TR1-0	2.04
TR1-0	2.04
TR1-0	2.04
TR1-0	2.04
TR1-0	2.04244
TR1-0	2.04791
TR1-0	2.05
TR1-0	2.05
TR1-0	2.05
TR1-0	2.05
TR1-0	2.06
TR1-0	2.06
TR1-0	2.06
TR1-0	2.06
TR1-0	2.06
TR1-0	2.06
TR1-0	2.06
TR1-0	2.06434
TR1-0	2.07255
TR1-0	2.08
TR1-0	2.08
TR1-0	2.09
TR1-0	2.10541
TR1-0	2.11
TR1-0	2.11
TR1-0	2.11
TR1-0	2.11636
TR1-0	2.12
TR1-0	2.13
TR1-0	2.13279
TR1-0	2.15
TR1-0	2.16
TR1-0	2.17
TR1-0	2.17
TR1-0	2.17
TR1-0	2.17659
TR1-0	2.19
TR1-0	2.19
TR1-0	2.19
TR1-0	2.2
TR1-0	2.21
TR1-0	2.24
TR1-0	2.25873
TR1-0	2.25873
TR1-0	2.26
TR1-0	2.26
TR1-0	2.28
TR1-0	2.33
TR1-0	2.34
TR1-0	2.43
TR1-0	2.4449
TR1-0	2.45
TR1-0	2.45038
TR1-0	2.49
TR1-0	2.51
TR1-0	2.51
TR1-0	2.51
TR1-0	2.51
TR1-0	2.51
TR1-0	2.52
TR1-0	2.52
TR1-0	2.52
TR1-0	2.52704
TR1-0	2.54
TR1-0	2.54
TR1-0	2.55
TR1-0	2.56
TR1-0	2.57
TR1-0	2.58
TR1-0	2.61
TR1-0	2.63
TR1-0	2.65
TR1-0	2.66
TR1-0	2.67488
TR1-0	2.68
TR1-0	2.68
TR1-0	2.73
TR1-0	2.76
TR1-0	2.77
TR1-0	2.77892
TR1-0	2.78
TR1-0	2.78
TR1-0	2.78
TR1-0	2.8
TR1-0	2.83
TR1-0	2.84
TR1-0	2.88569
TR1-0	2.89
TR1-0	2.89117
TR1-0	2.91
TR1-0	2.92
TR1-0	2.94
TR1-0	2.95
TR1-0	2.96
TR1-0	2.97
TR1-0	2.97057
TR1-0	2.98
TR1-0	2.98
TR1-0	2.98
TR1-0	2.99
TR1-0	2.99
TR1-0	2.99
TR1-0	3
TR1-0	3
TR1-0	3
TR1-0	3
TR1-0	3
TR1-0	3
TR1-0	3.00616
TR1-0	3.01
TR1-0	3.01
TR1-0	3.01
TR1-0	3.01
TR1-0	3.01
TR1-0	3.01
TR1-0	3.01
TR1-0	3.02
TR1-0	3.02
TR1-0	3.02
TR1-0	3.02
TR1-0	3.03
TR1-0	3.03
TR1-0	3.03
TR1-0	3.03
TR1-0	3.03
TR1-0	3.03
TR1-0	3.03
TR1-0	3.03
TR1-0	3.03
TR1-0	3.03
TR1-0	3.03354
TR1-0	3.04
TR1-0	3.04
TR1-0	3.04
TR1-0	3.04
TR1-0	3.05
TR1-0	3.05818
TR1-0	3.06
TR1-0	3.06
TR1-0	3.06
TR1-0	3.06
TR1-0	3.07461
TR1-0	3.08
TR1-0	3.08
TR1-0	3.08
TR1-0	3.09
TR1-0	3.09
TR1-0	3.1
TR1-0	3.11
TR1-0	3.11
TR1-0	3.11
TR1-0	3.12
TR1-0	3.12936
TR1-0	3.13
TR1-0	3.14
TR1-0	3.14
TR1-0	3.14031
TR1-0	3.14305
TR1-0	3.16
TR1-0	3.16
TR1-0	3.17
TR1-0	3.17
TR1-0	3.22
TR1-0	3.22
TR1-0	3.24
TR1-0	3.24
TR1-0	3.2553
TR1-0	3.25804
TR1-0	3.28
TR1-0	3.3
TR1-0	3.32
TR1-0	3.32
TR1-0	3.32375
TR1-0	3.37
TR1-0	3.37029
TR1-0	3.41
TR1-0	3.42
TR1-0	3.436
TR1-0	3.44
TR1-0	3.44148
TR1-0	3.46
TR1-0	3.48
TR1-0	3.48528
TR1-0	3.49
TR1-0	3.5
TR1-0	3.51
TR1-0	3.51
TR1-0	3.52
TR1-0	3.52
TR1-0	3.53
TR1-0	3.53
TR1-0	3.53
TR1-0	3.54
TR1-0	3.57
TR1-0	3.59
TR1-0	3.6
TR1-0	3.6
TR1-0	3.61
TR1-0	3.68
TR1-0	3.69
TR1-0	3.71
TR1-0	3.77
TR1-0	3.77
TR1-0	3.79
TR1-0	3.82
TR1-0	3.82478
TR1-0	3.83
TR1-0	3.84
TR1-0	3.8987
TR1-0	3.90691
TR1-0	3.92
TR1-0	3.9206
TR1-0	3.93155
TR1-0	3.94
TR1-0	3.94251
TR1-0	3.95893
TR1-0	3.97
TR1-0	3.98083
TR1-0	3.98357
TR1-0	3.99
TR1-0	3.99
TR1-0	3.99
TR1-0	3.99
TR1-0	3.99726
TR1-0	4
TR1-0	4.01
TR1-0	4.01
TR1-0	4.01
TR1-0	4.01
TR1-0	4.01095
TR1-0	4.01369
TR1-0	4.02
TR1-0	4.02
TR1-0	4.02
TR1-0	4.02
TR1-0	4.02
TR1-0	4.03
TR1-0	4.03
TR1-0	4.03
TR1-0	4.03
TR1-0	4.03
TR1-0	4.03
TR1-0	4.04
TR1-0	4.04
TR1-0	4.05
TR1-0	4.06
TR1-0	4.07
TR1-0	4.08
TR1-0	4.08
TR1-0	4.12
TR1-0	4.14
TR1-0	4.14784
TR1-0	4.17
TR1-0	4.19712
TR1-0	4.21
TR1-0	4.21
TR1-0	4.22
TR1-0	4.23272
TR1-0	4.27
TR1-0	4.28
TR1-0	4.29
TR1-0	4.29
TR1-0	4.3
TR1-0	4.3
TR1-0	4.30116
TR1-0	4.30664
TR1-0	4.32
TR1-0	4.3833
TR1-0	4.38604
TR1-0	4.39
TR1-0	4.41
TR1-0	4.46
TR1-0	4.46543
TR1-0	4.5
TR1-0	4.5
TR1-0	4.51
TR1-0	4.51
TR1-0	4.53
TR1-0	4.54
TR1-0	4.54
TR1-0	4.54
TR1-0	4.55
TR1-0	4.56
TR1-0	4.56
TR1-0	4.59685
TR1-0	4.62971
TR1-0	4.63
TR1-0	4.69541
TR1-0	4.71
TR1-0	4.76934
TR1-0	4.78
TR1-0	4.78
TR1-0	4.8
TR1-0	4.86
TR1-0	4.90349
TR1-0	4.90349
TR1-0	4.91444
TR1-0	4.91718
TR1-0	4.92
TR1-0	4.97
TR1-0	4.98
TR1-0	4.98
TR1-0	4.98
TR1-0	4.98
TR1-0	4.99384
TR1-0	5
TR1-0	5.00205
TR1-0	5.01
TR1-0	5.02
TR1-0	5.02
TR1-0	5.02
TR1-0	5.02
TR1-0	5.02669
TR1-0	5.03
TR1-0	5.04
TR1-0	5.04
TR1-0	5.05
TR1-0	5.06
TR1-0	5.06
TR1-0	5.06
TR1-0	5.08
TR1-0	5.09
TR1-0	5.09788
TR1-0	5.14
TR1-0	5.1499
TR1-0	5.16906
TR1-0	5.17728
TR1-0	5.2
TR1-0	5.2
TR1-0	5.23
TR1-0	5.23
TR1-0	5.25
TR1-0	5.25
TR1-0	5.26762
TR1-0	5.27
TR1-0	5.27
TR1-0	5.2731
TR1-0	5.4
TR1-0	5.45927
TR1-0	5.46
TR1-0	5.48
TR1-0	5.49
TR1-0	5.51
TR1-0	5.51403
TR1-0	5.52
TR1-0	5.52772
TR1-0	5.53
TR1-0	5.56
TR1-0	5.57153
TR1-0	5.59
TR1-0	5.61
TR1-0	5.64
TR1-0	5.66
TR1-0	5.66
TR1-0	5.7
TR1-0	5.72
TR1-0	5.76
TR1-0	5.76
TR1-0	5.76044
TR1-0	5.78234
TR1-0	5.79
TR1-0	5.83
TR1-0	5.94
TR1-0	5.94
TR1-0	5.94387
TR1-0	5.96
TR1-0	5.98
TR1-0	5.98
TR1-0	5.99042
TR1-0	5.99315
TR1-0	6
TR1-0	6
TR1-0	6.02
TR1-0	6.03
TR1-0	6.03
TR1-0	6.03422
TR1-0	6.04
TR1-0	6.04791
TR1-0	6.05
TR1-0	6.05612
TR1-0	6.08
TR1-0	6.08
TR1-0	6.09
TR1-0	6.1
TR1-0	6.1
TR1-0	6.10815
TR1-0	6.12
TR1-0	6.13
TR1-0	6.14
TR1-0	6.18
TR1-0	6.24777
TR1-0	6.31
TR1-0	6.35
TR1-0	6.37919
TR1-0	6.41
TR1-0	6.42026
TR1-0	6.46133
TR1-0	6.53
TR1-0	6.54
TR1-0	6.57
TR1-0	6.59
TR1-0	6.59274
TR1-0	6.61
TR1-0	6.6256
TR1-0	6.64
TR1-0	6.64203
TR1-0	6.68
TR1-0	6.73
TR1-0	6.75
TR1-0	6.82
TR1-0	6.84
TR1-0	6.96
TR1-0	6.96235
TR1-0	6.97
TR1-0	6.99
TR1-0	6.99
TR1-0	7
TR1-0	7.01
TR1-0	7.03
TR1-0	7.04449
TR1-0	7.08
TR1-0	7.09
TR1-0	7.09
TR1-0	7.1
TR1-0	7.16222
TR1-0	7.16495
TR1-0	7.19
TR1-0	7.2
TR1-0	7.22
TR1-0	7.22519
TR1-0	7.35387
TR1-0	7.43
TR1-0	7.46886
TR1-0	7.48
TR1-0	7.49
TR1-0	7.49
TR1-0	7.51
TR1-0	7.57
TR1-0	7.58
TR1-0	7.6
TR1-0	7.6386
TR1-0	7.65503
TR1-0	7.73
TR1-0	7.74264
TR1-0	7.79
TR1-0	7.88501
TR1-0	7.92
TR1-0	7.98
TR1-0	8.00548
TR1-0	8.01
TR1-0	8.02
TR1-0	8.03
TR1-0	8.03
TR1-0	8.06
TR1-0	8.11
TR1-0	8.22
TR1-0	8.23819
TR1-0	8.25736
TR1-0	8.29
TR1-0	8.3
TR1-0	8.32033
TR1-0	8.38604
TR1-0	8.4052
TR1-0	8.41615
TR1-0	8.47091
TR1-0	8.5
TR1-0	8.53
TR1-0	8.6
TR1-0	8.63
TR1-0	8.74
TR1-0	8.75
TR1-0	8.8104
TR1-0	8.86242
TR1-0	8.97
TR1-0	9.01
TR1-0	9.013
TR1-0	9.04
TR1-0	9.04
TR1-0	9.05
TR1-0	9.13
TR1-0	9.19097
TR1-0	9.39083
TR1-0	9.42642
TR1-0	9.43463
TR1-0	9.48
TR1-0	9.48939
TR1-0	9.54
TR1-0	9.59
TR1-0	9.71
TR1-0	9.80972
TR1-0	9.96578
TR1-0	10.01
TR1-0	10.01
TR1-0	10.0151
TR1-0	10.03
TR1-0	10.19
TR1-0	10.28
TR1-0	10.3436
TR1-0	10.3901
TR1-0	10.51
TR1-0	10.53
TR1-0	10.5325
TR1-0	10.5352
TR1-0	10.5407
TR1-0	10.69
TR1-0	10.7269
TR1-0	10.8
TR1-0	10.8884
TR1-0	10.935
TR1-0	10.97
TR1-0	11
TR1-0	11.11
TR1-0	11.1458
TR1-0	11.19
TR1-0	11.2334
TR1-0	11.26
TR1-0	11.39
TR1-0	11.53
TR1-0	11.57
TR1-0	11.6277
TR1-0	11.666
TR1-0	11.6762
TR1-0	11.6851
TR1-0	11.77
TR1-0	11.7864
TR1-0	12.02
TR1-0	12.0246
TR1-0	12.2574
TR1-0	12.26
TR1-0	12.78
TR1-0	12.794
TR1-0	13.28
TR1-0	13.7796
TR1-0	14.1
TR1-0	14.8337
TR1-0	15.01
TR1-0	15.6605
TR1-0	15.97
TR1-0	16.52
TR1-1	0
TR1-1	0
TR1-1	0
TR1-1	0
TR1-1	0
TR1-1	0
TR1-1	0
TR1-1	0
TR1-1	0
TR1-1	0
TR1-1	0
TR1-1	0
TR1-1	0
TR1-1	0
TR1-1	0
TR1-1	0
TR1-1	0
TR1-1	0
TR1-1	0
TR1-1	0
TR1-1	0
TR1-1	0
TR1-1	0
TR1-1	0
TR1-1	0
TR1-1	0
TR1-1	0.0054757
TR1-1	0.0054757
TR1-1	0.00821355
TR1-1	0.00821355
TR1-1	0.019165
TR1-1	0.0273785
TR1-1	0.0793977
TR1-1	0.0876112
TR1-1	0.0930869
TR1-1	0.1013
TR1-1	0.112252
TR1-1	0.123203
TR1-1	0.251882
TR1-1	0.281999
TR1-1	0.290212
TR1-1	0.298426
TR1-1	0.301164
TR1-1	0.325804
TR1-1	0.328542
TR1-1	0.33
TR1-1	0.336756
TR1-1	0.492813
TR1-1	0.52293
TR1-1	0.528405
TR1-1	0.542094
TR1-1	0.574949
TR1-1	0.596851
TR1-1	0.605065
TR1-1	0.605065
TR1-1	0.643395
TR1-1	0.72553
TR1-1	0.728268
TR1-1	0.76
TR1-1	0.766598
TR1-1	0.766598
TR1-1	0.77
TR1-1	0.772073
TR1-1	0.772073
TR1-1	0.78
TR1-1	0.799452
TR1-1	0.824093
TR1-1	0.83
TR1-1	0.854209
TR1-1	0.90349
TR1-1	0.91718
TR1-1	0.930869
TR1-1	0.936345
TR1-1	0.950034
TR1-1	0.963723
TR1-1	0.971937
TR1-1	0.977413
TR1-1	0.982888
TR1-1	0.985626
TR1-1	0.996578
TR1-1	0.996578
TR1-1	1
TR1-1	1
TR1-1	1
TR1-1	1.01574
TR1-1	1.01574
TR1-1	1.02
TR1-1	1.02
TR1-1	1.02
TR1-1	1.02
TR1-1	1.02
TR1-1	1.02669
TR1-1	1.02943
TR1-1	1.03765
TR1-1	1.04
TR1-1	1.04
TR1-1	1.04
TR1-1	1.05
TR1-1	1.06
TR1-1	1.07
TR1-1	1.07324
TR1-1	1.08419
TR1-1	1.09
TR1-1	1.10609
TR1-1	1.14
TR1-1	1.14
TR1-1	1.15264
TR1-1	1.19
TR1-1	1.21561
TR1-1	1.22
TR1-1	1.22
TR1-1	1.22
TR1-1	1.23
TR1-1	1.24025
TR1-1	1.24572
TR1-1	1.25
TR1-1	1.25667
TR1-1	1.26
TR1-1	1.26
TR1-1	1.27
TR1-1	1.27
TR1-1	1.27
TR1-1	1.28
TR1-1	1.28
TR1-1	1.28
TR1-1	1.28679
TR1-1	1.29
TR1-1	1.29
TR1-1	1.3
TR1-1	1.3
TR1-1	1.32
TR1-1	1.33
TR1-1	1.34
TR1-1	1.3525
TR1-1	1.37
TR1-1	1.37
TR1-1	1.39
TR1-1	1.42642
TR1-1	1.43
TR1-1	1.43189
TR1-1	1.44
TR1-1	1.44
TR1-1	1.47
TR1-1	1.48
TR1-1	1.48
TR1-1	1.48118
TR1-1	1.49
TR1-1	1.5
TR1-1	1.5
TR1-1	1.5
TR1-1	1.51
TR1-1	1.51
TR1-1	1.51
TR1-1	1.51
TR1-1	1.51
TR1-1	1.51
TR1-1	1.51
TR1-1	1.51
TR1-1	1.51951
TR1-1	1.52
TR1-1	1.52
TR1-1	1.52
TR1-1	1.52
TR1-1	1.52
TR1-1	1.52225
TR1-1	1.53
TR1-1	1.53
TR1-1	1.53
TR1-1	1.53
TR1-1	1.53
TR1-1	1.54
TR1-1	1.54
TR1-1	1.54
TR1-1	1.56
TR1-1	1.56
TR1-1	1.58
TR1-1	1.58
TR1-1	1.58
TR1-1	1.59617
TR1-1	1.6
TR1-1	1.6
TR1-1	1.60438
TR1-1	1.61
TR1-1	1.61
TR1-1	1.63
TR1-1	1.63
TR1-1	1.64
TR1-1	1.66
TR1-1	1.66
TR1-1	1.6783
TR1-1	1.69
TR1-1	1.69
TR1-1	1.69
TR1-1	1.72
TR1-1	1.73306
TR1-1	1.74
TR1-1	1.74949
TR1-1	1.75
TR1-1	1.75
TR1-1	1.75
TR1-1	1.75
TR1-1	1.76
TR1-1	1.76
TR1-1	1.76
TR1-1	1.76
TR1-1	1.76
TR1-1	1.76
TR1-1	1.77
TR1-1	1.77
TR1-1	1.77
TR1-1	1.78
TR1-1	1.78
TR1-1	1.78
TR1-1	1.78782
TR1-1	1.79
TR1-1	1.79
TR1-1	1.79
TR1-1	1.8
TR1-1	1.8
TR1-1	1.8
TR1-1	1.80698
TR1-1	1.81
TR1-1	1.81
TR1-1	1.82
TR1-1	1.83
TR1-1	1.83
TR1-1	1.83
TR1-1	1.84
TR1-1	1.84257
TR1-1	1.87
TR1-1	1.87
TR1-1	1.87269
TR1-1	1.87543
TR1-1	1.87543
TR1-1	1.88
TR1-1	1.88638
TR1-1	1.89
TR1-1	1.89
TR1-1	1.9
TR1-1	1.92
TR1-1	1.92
TR1-1	1.93
TR1-1	1.93018
TR1-1	1.94935
TR1-1	1.95
TR1-1	1.95
TR1-1	1.95
TR1-1	1.95
TR1-1	1.95
TR1-1	1.95
TR1-1	1.95
TR1-1	1.95
TR1-1	1.96
TR1-1	1.96
TR1-1	1.96
TR1-1	1.96
TR1-1	1.96
TR1-1	1.96
TR1-1	1.97
TR1-1	1.97
TR1-1	1.97
TR1-1	1.97
TR1-1	1.97
TR1-1	1.97399
TR1-1	1.97947
TR1-1	1.98
TR1-1	1.98
TR1-1	1.98494
TR1-1	1.98494
TR1-1	1.99589
TR1-1	1.99863
TR1-1	2
TR1-1	2
TR1-1	2.00411
TR1-1	2.00684
TR1-1	2.00958
TR1-1	2.01
TR1-1	2.01
TR1-1	2.01
TR1-1	2.01
TR1-1	2.01
TR1-1	2.01232
TR1-1	2.01232
TR1-1	2.01232
TR1-1	2.0178
TR1-1	2.02
TR1-1	2.02
TR1-1	2.02327
TR1-1	2.02601
TR1-1	2.03
TR1-1	2.03
TR1-1	2.03
TR1-1	2.03
TR1-1	2.03
TR1-1	2.03
TR1-1	2.03
TR1-1	2.03
TR1-1	2.0397
TR1-1	2.04
TR1-1	2.04
TR1-1	2.04244
TR1-1	2.04791
TR1-1	2.05
TR1-1	2.05
TR1-1	2.05613
TR1-1	2.06
TR1-1	2.06
TR1-1	2.06708
TR1-1	2.07
TR1-1	2.08
TR1-1	2.08
TR1-1	2.08
TR1-1	2.08
TR1-1	2.08
TR1-1	2.08
TR1-1	2.08
TR1-1	2.08898
TR1-1	2.09
TR1-1	2.09
TR1-1	2.09172
TR1-1	2.09445
TR1-1	2.1
TR1-1	2.11
TR1-1	2.11362
TR1-1	2.13
TR1-1	2.14
TR1-1	2.15
TR1-1	2.15195
TR1-1	2.16
TR1-1	2.16
TR1-1	2.16016
TR1-1	2.1629
TR1-1	2.1629
TR1-1	2.16564
TR1-1	2.17
TR1-1	2.18
TR1-1	2.18
TR1-1	2.19
TR1-1	2.19
TR1-1	2.19
TR1-1	2.19
TR1-1	2.19
TR1-1	2.2
TR1-1	2.2
TR1-1	2.21
TR1-1	2.21
TR1-1	2.21
TR1-1	2.21
TR1-1	2.21
TR1-1	2.21218
TR1-1	2.22
TR1-1	2.22
TR1-1	2.22
TR1-1	2.23
TR1-1	2.23
TR1-1	2.23682
TR1-1	2.24
TR1-1	2.24
TR1-1	2.25
TR1-1	2.25
TR1-1	2.25
TR1-1	2.26
TR1-1	2.26
TR1-1	2.26
TR1-1	2.27
TR1-1	2.27
TR1-1	2.28
TR1-1	2.28
TR1-1	2.28
TR1-1	2.28
TR1-1	2.28337
TR1-1	2.28611
TR1-1	2.29
TR1-1	2.29
TR1-1	2.29
TR1-1	2.3
TR1-1	2.3
TR1-1	2.30527
TR1-1	2.31
TR1-1	2.31896
TR1-1	2.33
TR1-1	2.33
TR1-1	2.33
TR1-1	2.33
TR1-1	2.34
TR1-1	2.35
TR1-1	2.36277
TR1-1	2.38
TR1-1	2.39
TR1-1	2.39
TR1-1	2.41
TR1-1	2.42847
TR1-1	2.43
TR1-1	2.43
TR1-1	2.43121
TR1-1	2.44
TR1-1	2.44
TR1-1	2.44
TR1-1	2.44
TR1-1	2.44
TR1-1	2.46
TR1-1	2.46
TR1-1	2.46
TR1-1	2.47
TR1-1	2.47
TR1-1	2.48
TR1-1	2.49
TR1-1	2.49
TR1-1	2.49
TR1-1	2.5
TR1-1	2.5
TR1-1	2.5
TR1-1	2.5024
TR1-1	2.50787
TR1-1	2.51
TR1-1	2.51
TR1-1	2.51
TR1-1	2.52
TR1-1	2.53
TR1-1	2.53
TR1-1	2.53
TR1-1	2.53
TR1-1	2.54
TR1-1	2.54
TR1-1	2.54
TR1-1	2.54
TR1-1	2.55
TR1-1	2.56
TR1-1	2.56263
TR1-1	2.5681
TR1-1	2.57
TR1-1	2.57
TR1-1	2.57358
TR1-1	2.58
TR1-1	2.58
TR1-1	2.58
TR1-1	2.58179
TR1-1	2.58453
TR1-1	2.59
TR1-1	2.6
TR1-1	2.6
TR1-1	2.61191
TR1-1	2.61739
TR1-1	2.62
TR1-1	2.62
TR1-1	2.63929
TR1-1	2.63929
TR1-1	2.64
TR1-1	2.64
TR1-1	2.65
TR1-1	2.65298
TR1-1	2.67
TR1-1	2.67
TR1-1	2.67
TR1-1	2.68
TR1-1	2.68
TR1-1	2.69
TR1-1	2.7
TR1-1	2.7
TR1-1	2.7
TR1-1	2.71
TR1-1	2.71
TR1-1	2.71
TR1-1	2.71
TR1-1	2.72
TR1-1	2.73
TR1-1	2.73
TR1-1	2.74
TR1-1	2.74
TR1-1	2.75
TR1-1	2.75
TR1-1	2.76
TR1-1	2.77
TR1-1	2.77
TR1-1	2.77
TR1-1	2.77892
TR1-1	2.78
TR1-1	2.78
TR1-1	2.78
TR1-1	2.79
TR1-1	2.79
TR1-1	2.79
TR1-1	2.8
TR1-1	2.8
TR1-1	2.8
TR1-1	2.81
TR1-1	2.81
TR1-1	2.82546
TR1-1	2.83
TR1-1	2.83
TR1-1	2.83367
TR1-1	2.84
TR1-1	2.87
TR1-1	2.87
TR1-1	2.87
TR1-1	2.87474
TR1-1	2.88
TR1-1	2.88
TR1-1	2.89
TR1-1	2.9
TR1-1	2.91
TR1-1	2.91033
TR1-1	2.91307
TR1-1	2.92
TR1-1	2.93
TR1-1	2.94
TR1-1	2.95
TR1-1	2.9514
TR1-1	2.96
TR1-1	2.96
TR1-1	2.96
TR1-1	2.96
TR1-1	2.97
TR1-1	2.97
TR1-1	2.99
TR1-1	2.99
TR1-1	2.99
TR1-1	2.99
TR1-1	2.99
TR1-1	2.99
TR1-1	2.99521
TR1-1	3
TR1-1	3
TR1-1	3
TR1-1	3
TR1-1	3
TR1-1	3.01
TR1-1	3.01
TR1-1	3.01
TR1-1	3.01
TR1-1	3.02
TR1-1	3.02
TR1-1	3.02
TR1-1	3.02
TR1-1	3.02
TR1-1	3.03
TR1-1	3.03
TR1-1	3.03
TR1-1	3.03
TR1-1	3.03
TR1-1	3.03
TR1-1	3.04
TR1-1	3.04
TR1-1	3.04
TR1-1	3.04
TR1-1	3.04723
TR1-1	3.05
TR1-1	3.06
TR1-1	3.06
TR1-1	3.06
TR1-1	3.06
TR1-1	3.06365
TR1-1	3.06639
TR1-1	3.06913
TR1-1	3.08
TR1-1	3.08
TR1-1	3.08282
TR1-1	3.08282
TR1-1	3.09
TR1-1	3.09925
TR1-1	3.1
TR1-1	3.12
TR1-1	3.12663
TR1-1	3.13
TR1-1	3.13758
TR1-1	3.14853
TR1-1	3.15
TR1-1	3.15
TR1-1	3.15674
TR1-1	3.16
TR1-1	3.16
TR1-1	3.17
TR1-1	3.17
TR1-1	3.18
TR1-1	3.18
TR1-1	3.18
TR1-1	3.19781
TR1-1	3.2
TR1-1	3.22
TR1-1	3.23
TR1-1	3.23
TR1-1	3.24
TR1-1	3.24
TR1-1	3.24
TR1-1	3.24
TR1-1	3.26
TR1-1	3.26
TR1-1	3.27173
TR1-1	3.28
TR1-1	3.28
TR1-1	3.28
TR1-1	3.29
TR1-1	3.29
TR1-1	3.29
TR1-1	3.29
[truncated: 9,567 more rows]

## Sheet: Figure1a-Graph_lines
Start_State	Start_Age	End_State	End_Age
TR1-0	0.202601	TR1-1	0.298426
TR1-0	0.221766	TR1-1	0.290212
TR1-0	0.27	TR1-1	3.06
TR1-0	0.28	TR1-1	0.78
TR1-0	0.29	TR1-1	1.02
TR1-0	0.49	TR1-1	1.07
TR1-0	0.49	TR1-1	1.5
TR1-0	0.5	TR1-1	0.76
TR1-0	0.5	TR1-1	1.02
TR1-0	0.52	TR1-1	5.03
TR1-0	0.52	TR1-1	1.3
TR1-0	0.52	TR1-1	1.04
TR1-0	0.520192	TR1-1	0.728268
TR1-0	0.53	TR1-1	1
TR1-0	0.536619	TR1-1	1.01574
TR1-0	0.54	TR1-1	7.39
TR1-0	0.55	TR1-1	0.83
TR1-0	0.57	TR1-1	1.05
TR1-0	0.706365	TR1-1	0.91718
TR1-0	0.717317	TR1-1	0.985626
TR1-0	0.74	TR1-1	1.02
TR1-0	0.75	TR1-1	1.04
TR1-0	0.76	TR1-1	3.47
TR1-0	0.766598	TR1-1	0.936345
TR1-0	0.769336	TR1-1	0.963723
TR1-0	0.774812	TR1-1	1.02669
TR1-0	0.8	TR1-1	1.04
TR1-0	0.818617	TR1-1	15.989
TR1-0	0.881588	TR1-1	1.02943
TR1-0	0.96	TR1-1	1.51
TR1-0	0.96	TR1-1	1.51
TR1-0	0.971937	TR1-1	1.97399
TR1-0	0.98	TR1-1	1.51
TR1-0	0.99	TR1-1	1.23
TR1-0	0.99	TR1-1	1.51
TR1-0	0.99	TR1-1	1.51
TR1-0	0.99	TR1-1	1.51
TR1-0	1	TR1-1	1.49
TR1-0	1	TR1-1	1.54
TR1-0	1	TR1-1	1.51
TR1-0	1.01	TR1-1	1.34
TR1-0	1.01	TR1-1	1.52
TR1-0	1.01	TR1-1	2.03
TR1-0	1.02	TR1-1	1.56
TR1-0	1.02	TR1-1	1.52
TR1-0	1.02	TR1-1	1.14
TR1-0	1.02	TR1-1	1.28
TR1-0	1.02	TR1-1	5.41
TR1-0	1.03	TR1-1	7.16
TR1-0	1.03	TR1-1	1.28
TR1-0	1.03	TR1-1	1.58
TR1-0	1.04	TR1-1	1.27
TR1-0	1.04	TR1-1	12.5
TR1-0	1.05	TR1-1	1.3
TR1-0	1.05	TR1-1	1.52
TR1-0	1.08	TR1-1	1.52
TR1-0	1.1	TR1-1	1.63
TR1-0	1.11	TR1-1	1.43
TR1-0	1.21	TR1-1	6.97
TR1-0	1.21	TR1-1	2.62
TR1-0	1.22108	TR1-1	2.1629
TR1-0	1.24846	TR1-1	11.2936
TR1-0	1.25	TR1-1	3.43
TR1-0	1.26	TR1-1	1.53
TR1-0	1.27	TR1-1	1.53
TR1-0	1.27584	TR1-1	1.42642
TR1-0	1.28	TR1-1	1.51
TR1-0	1.29	TR1-1	1.61
TR1-0	1.29	TR1-1	2.99
TR1-0	1.30048	TR1-1	2.09445
TR1-0	1.31691	TR1-1	1.59617
TR1-0	1.32238	TR1-1	7.70157
TR1-0	1.36893	TR1-1	3.60575
TR1-0	1.45	TR1-1	1.95
TR1-0	1.46	TR1-1	1.95
TR1-0	1.49	TR1-1	2.03
TR1-0	1.4976	TR1-1	2.09172
TR1-0	1.51	TR1-1	2.03
TR1-0	1.52	TR1-1	1.77
TR1-0	1.52	TR1-1	1.83
TR1-0	1.53	TR1-1	2.51
TR1-0	1.54	TR1-1	1.82
TR1-0	1.54	TR1-1	2.16
TR1-0	1.54	TR1-1	1.54
TR1-0	1.58	TR1-1	2.08
TR1-0	1.62081	TR1-1	2.01232
TR1-0	1.76	TR1-1	2.02
TR1-0	1.79329	TR1-1	1.99863
TR1-0	1.81	TR1-1	8.4
TR1-0	1.93	TR1-1	2.83
TR1-0	1.93018	TR1-1	2.16564
TR1-0	1.97	TR1-1	3.1
TR1-0	1.97125	TR1-1	5.17728
TR1-0	1.99	TR1-1	3.02
TR1-0	1.99	TR1-1	2.51
TR1-0	1.99	TR1-1	2.23
TR1-0	1.99589	TR1-1	3.8987
TR1-0	2	TR1-1	3.01
TR1-0	2	TR1-1	2.27
TR1-0	2.00958	TR1-1	2.06708
TR1-0	2.01	TR1-1	2.25
TR1-0	2.01	TR1-1	3
TR1-0	2.01	TR1-1	3.03
TR1-0	2.01	TR1-1	2.99
TR1-0	2.01	TR1-1	2.53
TR1-0	2.01	TR1-1	3.03
TR1-0	2.01	TR1-1	3.04
TR1-0	2.02	TR1-1	7.84
TR1-0	2.02	TR1-1	3.03
TR1-0	2.02	TR1-1	3.02
TR1-0	2.02327	TR1-1	3.08282
TR1-0	2.03	TR1-1	5.7
TR1-0	2.03	TR1-1	3.03
TR1-0	2.03	TR1-1	2.28
TR1-0	2.04	TR1-1	11.43
TR1-0	2.04	TR1-1	3.04
TR1-0	2.05	TR1-1	2.92
TR1-0	2.05	TR1-1	3.92
TR1-0	2.06	TR1-1	3.01
TR1-0	2.06434	TR1-1	4.22998
TR1-0	2.08	TR1-1	3
TR1-0	2.11636	TR1-1	3.87953
TR1-0	2.12	TR1-1	2.18
TR1-0	2.17	TR1-1	2.18
TR1-0	2.17	TR1-1	3.23
TR1-0	2.17659	TR1-1	11.8604
TR1-0	2.19	TR1-1	3.5
TR1-0	2.19	TR1-1	2.75
TR1-0	2.21	TR1-1	9.97
TR1-0	2.45038	TR1-1	3.29911
TR1-0	2.49	TR1-1	2.97
TR1-0	2.52	TR1-1	2.78
TR1-0	2.67488	TR1-1	3.92334
TR1-0	2.76	TR1-1	13.13
TR1-0	2.78	TR1-1	5.84
TR1-0	2.97	TR1-1	4.05
TR1-0	2.98	TR1-1	4.93
TR1-0	3.01	TR1-1	4.01
TR1-0	3.02	TR1-1	12.9
TR1-0	3.02	TR1-1	4.18
TR1-0	3.03	TR1-1	9.33
TR1-0	3.03	TR1-1	5.17
TR1-0	3.03	TR1-1	3.96
TR1-0	3.03	TR1-1	3.53
TR1-0	3.04	TR1-1	10
TR1-0	3.05	TR1-1	10.93
TR1-0	3.08	TR1-1	4.14
TR1-0	3.1	TR1-1	9.06
TR1-0	3.11	TR1-1	4.13
TR1-0	3.12	TR1-1	4.13
TR1-0	3.14	TR1-1	3.17
TR1-0	3.14	TR1-1	4.07
TR1-0	3.14031	TR1-1	11.2115
TR1-0	3.16	TR1-1	3.97
TR1-0	3.22	TR1-1	4.33
TR1-0	3.44	TR1-1	3.91
TR1-0	3.51	TR1-1	4.01
TR1-0	3.52	TR1-1	4.04
TR1-0	3.6	TR1-1	3.8
TR1-0	3.69	TR1-1	3.96
TR1-0	3.94	TR1-1	4.87
TR1-0	3.99	TR1-1	8.93
TR1-0	3.99	TR1-1	4.99
TR1-0	3.99	TR1-1	4.99
TR1-0	4.01	TR1-1	4.44
TR1-0	4.22	TR1-1	4.51
TR1-0	4.23272	TR1-1	4.57221
TR1-0	4.30664	TR1-1	12.1506
TR1-0	4.5	TR1-1	5.04
TR1-0	4.51	TR1-1	4.77
TR1-0	4.8	TR1-1	5.06
TR1-0	4.98	TR1-1	6.03
TR1-0	5	TR1-1	5.99
TR1-0	5.04	TR1-1	11.88
TR1-0	5.57153	TR1-1	17.4264
TR1-0	5.61	TR1-1	7.39
TR1-0	5.7	TR1-1	5.99
TR1-0	5.98	TR1-1	6.22
TR1-0	5.98	TR1-1	6.99
TR1-0	6	TR1-1	7.03
TR1-0	6.08	TR1-1	6.52
TR1-0	6.13	TR1-1	10.79
TR1-0	6.14	TR1-1	14.26
TR1-0	6.42026	TR1-1	6.423
TR1-0	6.96235	TR1-1	7.9425
TR1-0	6.99	TR1-1	8.23
TR1-0	6.99	TR1-1	8.01
TR1-0	7.49	TR1-1	8.15
TR1-0	7.58	TR1-1	11.99
TR1-0	7.74264	TR1-1	11.0801
TR1-0	7.88501	TR1-1	8.51198
TR1-0	8.47091	TR1-1	9.48391
TR1-0	8.63	TR1-1	8.97
TR1-0	8.8104	TR1-1	10.0862
TR1-0	9.13	TR1-1	10.25
TR1-0	9.54	TR1-1	9.75
TR1-0	10.03	TR1-1	10.59
TR1-0	10.97	TR1-1	12.03
TR1-0	11.11	TR1-1	12.02
TR1-0	11.39	TR1-1	12.4
TR1-0	11.7864	TR1-1	12.553
TR1-0	12.0246	TR1-1	12.4353
TR1-0	12.2574	TR1-1	14.1547
TR1-0	15.6605	TR1-1	16.8268
TR1-1	1.22	TR1-2	1.48
TR1-1	1.24025	TR1-2	1.56879
TR1-1	1.51	TR1-2	1.78
TR1-1	1.51	TR1-2	1.78
TR1-1	1.51	TR1-2	1.77
TR1-1	1.53	TR1-2	2.06
TR1-1	1.59617	TR1-2	1.9165
TR1-1	1.93	TR1-2	2.18
TR1-1	1.96	TR1-2	2.03
TR1-1	2.03	TR1-2	3.13
TR1-1	2.03	TR1-2	2.25
TR1-1	2.09172	TR1-2	3.0883
TR1-1	2.28	TR1-2	2.55
TR1-1	2.28337	TR1-2	3.02259
TR1-1	2.28611	TR1-2	2.51608
TR1-1	2.5024	TR1-2	2.78713
TR1-1	2.51	TR1-2	2.82
TR1-1	2.54	TR1-2	2.84
TR1-1	2.64	TR1-2	3.09
TR1-1	2.67	TR1-2	2.98
TR1-1	2.68	TR1-2	2.93
TR1-1	2.75	TR1-2	3.15
TR1-1	2.77	TR1-2	3
TR1-1	2.78	TR1-2	2.99
TR1-1	2.96	TR1-2	3
TR1-1	3	TR1-2	12.48
TR1-1	3.02	TR1-2	3.08
TR1-1	3.03	TR1-2	3.28
TR1-1	3.04	TR1-2	3.5
TR1-1	3.16	TR1-2	3.41
TR1-1	3.23	TR1-2	3.59
TR1-1	3.36	TR1-2	3.65
TR1-1	3.49	TR1-2	3.78
TR1-1	3.53	TR1-2	3.78
TR1-1	3.89322	TR1-2	4.48186
TR1-1	3.91	TR1-2	4.16
TR1-1	4.01	TR1-2	4.51
TR1-1	4.09309	TR1-2	5.17728
TR1-1	4.11	TR1-2	5.03
TR1-1	4.38	TR1-2	4.63
TR1-1	4.39	TR1-2	4.66
TR1-1	4.61	TR1-2	4.84
TR1-1	4.75	TR1-2	5.05
TR1-1	4.78303	TR1-2	5.14442
TR1-1	4.99	TR1-2	5.33
TR1-1	5.06	TR1-2	5.33
TR1-1	5.68	TR1-2	6.16
TR1-1	5.72	TR1-2	5.95
TR1-1	5.82	TR1-2	6.08
TR1-1	5.99	TR1-2	6.45
TR1-1	5.99	TR1-2	5.99
TR1-1	6.03	TR1-2	6.28
TR1-1	6.37	TR1-2	19.46
TR1-1	6.47	TR1-2	6.7
TR1-1	6.51	TR1-2	6.8
TR1-1	6.65	TR1-2	6.92
TR1-1	6.72	TR1-2	6.99
TR1-1	6.74	TR1-2	6.99
TR1-1	6.81	TR1-2	7.08
TR1-1	7.33	TR1-2	7.66
TR1-1	7.4	TR1-2	7.64
TR1-1	8.30116	TR1-2	8.55578
TR1-1	8.35318	TR1-2	9.5551
TR1-1	8.91	TR1-2	9.17
TR1-1	9.35	TR1-2	9.56
TR1-1	9.36	TR1-2	12.21
TR1-1	9.72758	TR1-2	9.97947
TR1-1	10.0862	TR1-2	10.1739
TR1-1	10.3354	TR1-2	10.7707
TR1-1	10.486	TR1-2	10.7488
TR1-1	10.59	TR1-2	10.73
TR1-1	12.02	TR1-2	12.25
TR1-1	12.34	TR1-2	12.59
TR1-1	12.553	TR1-2	12.8159
TR1-1	12.8433	TR1-2	12.848
TR1-1	14.1547	TR1-2	14.7132
TR1-1	15.09	TR1-2	16.03
TR2-0	0.150582	TR2-1	0.246407
TR2-0	0.16	TR2-1	1.58
TR2-0	0.229979	TR2-1	0.364134
TR2-0	0.25	TR2-1	2.11
TR2-0	0.25	TR2-1	0.5
TR2-0	0.27	TR2-1	0.55
TR2-0	0.45	TR2-1	1.01
TR2-0	0.47	TR2-1	1
TR2-0	0.48	TR2-1	0.98
TR2-0	0.49	TR2-1	0.79
TR2-0	0.49	TR2-1	1.02
TR2-0	0.49	TR2-1	0.99
TR2-0	0.49	TR2-1	0.99
TR2-0	0.49	TR2-1	1.02
TR2-0	0.49	TR2-1	1.08
TR2-0	0.49	TR2-1	0.77
TR2-0	0.49	TR2-1	0.97
TR2-0	0.5	TR2-1	0.77
TR2-0	0.5	TR2-1	0.76
TR2-0	0.5	TR2-1	0.79
TR2-0	0.5	TR2-1	1.01
TR2-0	0.5	TR2-1	1.02
TR2-0	0.51	TR2-1	1.06
TR2-0	0.51	TR2-1	1.03
TR2-0	0.51	TR2-1	0.99
TR2-0	0.51	TR2-1	1.02
TR2-0	0.51	TR2-1	1.01
TR2-0	0.51	TR2-1	1.01
TR2-0	0.51	TR2-1	0.98
TR2-0	0.51	TR2-1	1
TR2-0	0.51	TR2-1	1.05
TR2-0	0.52	TR2-1	1.02
TR2-0	0.52	TR2-1	1.02
TR2-0	0.52	TR2-1	1.04
TR2-0	0.52	TR2-1	1.02
TR2-0	0.52	TR2-1	0.76
TR2-0	0.53	TR2-1	0.77
TR2-0	0.53	TR2-1	1.04
TR2-0	0.53	TR2-1	1.01
TR2-0	0.53	TR2-1	0.82
TR2-0	0.53	TR2-1	0.99
TR2-0	0.53	TR2-1	0.99
TR2-0	0.53	TR2-1	1.04
TR2-0	0.54	TR2-1	1.02
TR2-0	0.54	TR2-1	0.96
TR2-0	0.54	TR2-1	1.03
TR2-0	0.54	TR2-1	1.01
TR2-0	0.54	TR2-1	1.04
TR2-0	0.58	TR2-1	1.45
TR2-0	0.58	TR2-1	1.15
TR2-0	0.59	TR2-1	1.05
TR2-0	0.62	TR2-1	1.02
TR2-0	0.692676	TR2-1	0.928131
TR2-0	0.7	TR2-1	1
TR2-0	0.720055	TR2-1	1.02669
TR2-0	0.731006	TR2-1	0.999316
TR2-0	0.75	TR2-1	1.1
TR2-0	0.75	TR2-1	1.01
TR2-0	0.755647	TR2-1	1.04312
TR2-0	0.76	TR2-1	1.3
TR2-0	0.761123	TR2-1	0.996578
TR2-0	0.77	TR2-1	1
TR2-0	0.77	TR2-1	1.01
TR2-0	0.77	TR2-1	1.01
TR2-0	0.79	TR2-1	1.26
TR2-0	0.845996	TR2-1	0.91718
TR2-0	0.867899	TR2-1	2.13005
TR2-0	0.96	TR2-1	1.61
TR2-0	0.96	TR2-1	1.9
TR2-0	0.960986	TR2-1	2.02875
TR2-0	0.99	TR2-1	1.26
TR2-0	0.99	TR2-1	1.4
TR2-0	0.99	TR2-1	1.53
TR2-0	0.99	TR2-1	1.52
TR2-0	0.99	TR2-1	1.49
TR2-0	1.00479	TR2-1	1.25667
TR2-0	1.01	TR2-1	1.51
TR2-0	1.01	TR2-1	1.26
TR2-0	1.01	TR2-1	1.28
TR2-0	1.01	TR2-1	1.51
TR2-0	1.02	TR2-1	1.56
TR2-0	1.02	TR2-1	1.54
TR2-0	1.02	TR2-1	1.02
TR2-0	1.02	TR2-1	1.25
TR2-0	1.03	TR2-1	1.59
TR2-0	1.04	TR2-1	1.52
TR2-0	1.04	TR2-1	1.49
TR2-0	1.04	TR2-1	1.51
TR2-0	1.05	TR2-1	1.55
TR2-0	1.07	TR2-1	3.25
TR2-0	1.08	TR2-1	1.32
TR2-0	1.10883	TR2-1	1.11431
TR2-0	1.11	TR2-1	1.34
TR2-0	1.12	TR2-1	1.46
TR2-0	1.15	TR2-1	1.43
TR2-0	1.2293	TR2-1	1.53867
TR2-0	1.24846	TR2-1	2.16016
TR2-0	1.31	TR2-1	2.01
TR2-0	1.43	TR2-1	2.01
TR2-0	1.44	TR2-1	2.02
TR2-0	1.48	TR2-1	2.03
TR2-0	1.5	TR2-1	2.01
TR2-0	1.5	TR2-1	2
TR2-0	1.51	TR2-1	2.01
TR2-0	1.51	TR2-1	1.99
TR2-0	1.51	TR2-1	2.01
TR2-0	1.51	TR2-1	2
TR2-0	1.51	TR2-1	2.03
TR2-0	1.52	TR2-1	1.78
TR2-0	1.53	TR2-1	2.03
TR2-0	1.53	TR2-1	1.79
TR2-0	1.54	TR2-1	2.02
TR2-0	1.57	TR2-1	1.77
TR2-0	1.58	TR2-1	1.84
TR2-0	1.7	TR2-1	2.08
TR2-0	1.73	TR2-1	2.01
TR2-0	1.73854	TR2-1	2.141
TR2-0	1.76	TR2-1	2.03
TR2-0	1.79877	TR2-1	3.71526
TR2-0	1.89	TR2-1	2.44
TR2-0	1.9	TR2-1	3
TR2-0	1.98	TR2-1	3.04
TR2-0	1.99	TR2-1	3.01
TR2-0	1.99	TR2-1	3
TR2-0	1.99	TR2-1	2.25
TR2-0	1.99	TR2-1	3
TR2-0	2	TR2-1	3.01
TR2-0	2.00684	TR2-1	4.23819
TR2-0	2.01	TR2-1	3.51
TR2-0	2.01	TR2-1	2.98
TR2-0	2.01232	TR2-1	3.0089
TR2-0	2.02	TR2-1	3.01
TR2-0	2.02	TR2-1	2.96
TR2-0	2.02327	TR2-1	3.02259
TR2-0	2.03	TR2-1	2.51
TR2-0	2.03	TR2-1	2.46
TR2-0	2.03	TR2-1	2.61
TR2-0	2.05	TR2-1	2.51
TR2-0	2.07	TR2-1	3.06
TR2-0	2.07	TR2-1	2.97
TR2-0	2.10267	TR2-1	3.14305
TR2-0	2.11	TR2-1	3.07
TR2-0	2.19	TR2-1	3.08
TR2-0	2.23956	TR2-1	2.54894
TR2-0	2.31622	TR2-1	4.12047
TR2-0	2.46	TR2-1	2.99
TR2-0	2.53	TR2-1	3.03
TR2-0	2.56	TR2-1	2.89
TR2-0	2.82	TR2-1	3.81
TR2-0	2.91307	TR2-1	3.57837
TR2-0	2.94	TR2-1	3.44
TR2-0	2.97604	TR2-1	3.95893
TR2-0	3	TR2-1	3.99
TR2-0	3.01437	TR2-1	4.01095
TR2-0	3.02	TR2-1	3.53
TR2-0	3.02806	TR2-1	4.03012
TR2-0	3.03	TR2-1	3.96
TR2-0	3.04	TR2-1	4
TR2-0	3.0527	TR2-1	4.3258
TR2-0	3.06092	TR2-1	3.99452
TR2-0	3.13484	TR2-1	4.16975
TR2-0	3.18	TR2-1	4.13
TR2-0	3.28	TR2-1	3.86
TR2-0	3.45791	TR2-1	21.744
TR2-0	3.54	TR2-1	3.75
TR2-0	3.57	TR2-1	5.14
TR2-0	3.62	TR2-1	4.2
TR2-0	3.69	TR2-1	4.03
TR2-0	3.97	TR2-1	5.04
TR2-0	3.99	TR2-1	4.53
TR2-0	4.01	TR2-1	4.47
TR2-0	4.01	TR2-1	4.5
TR2-0	4.1	TR2-1	4.62
TR2-0	4.19439	TR2-1	5.18549
TR2-0	4.49	TR2-1	5.03
TR2-0	4.53	TR2-1	5.03
TR2-0	4.77	TR2-1	5.89
TR2-0	4.7885	TR2-1	5.82341
TR2-0	4.82683	TR2-1	5.84257
TR2-0	4.95	TR2-1	6.01
TR2-0	5.01	TR2-1	5.59
TR2-0	5.02	TR2-1	6.05
TR2-0	5.04	TR2-1	6.12
TR2-0	5.09	TR2-1	5.09
TR2-0	5.34155	TR2-1	6.46133
TR2-0	5.8809	TR2-1	8.03012
TR2-0	5.99	TR2-1	7.09
TR2-0	6.03	TR2-1	6.9
TR2-0	6.43669	TR2-1	7.58658
TR2-0	6.53525	TR2-1	7.21424
TR2-0	6.54	TR2-1	6.8
TR2-0	6.56	TR2-1	7.51
TR2-0	6.9295	TR2-1	7.89596
TR2-0	7.01	TR2-1	7.98
TR2-0	7.1	TR2-1	8.04
TR2-0	8.3	TR2-1	8.74
TR2-0	8.94	TR2-1	9.98
TR2-0	10.1766	TR2-1	11.2416
TR2-1	0.52	TR2-2	1.16
TR2-1	0.53	TR2-2	0.99
TR2-1	0.56	TR2-2	1.01
TR2-1	0.77	TR2-2	1.04
TR2-1	0.79	TR2-2	1.03
TR2-1	0.79	TR2-2	0.99
TR2-1	0.82	TR2-2	1.09
TR2-1	0.928131	TR2-2	2.141
TR2-1	0.97	TR2-2	1.51
TR2-1	0.98	TR2-2	1.49
TR2-1	0.98	TR2-2	1.49
TR2-1	0.99	TR2-2	1.28
TR2-1	0.99	TR2-2	1.26
TR2-1	0.99	TR2-2	1.24
TR2-1	1	TR2-2	1.25
TR2-1	1	TR2-2	1.47
TR2-1	1.01	TR2-2	1.31
TR2-1	1.01	TR2-2	1.24
TR2-1	1.02	TR2-2	1.52
TR2-1	1.02	TR2-2	1.52
TR2-1	1.02	TR2-2	1.34
TR2-1	1.02	TR2-2	1.3
TR2-1	1.03	TR2-2	1.2
TR2-1	1.03	TR2-2	1.4
TR2-1	1.04	TR2-2	1.29
TR2-1	1.04	TR2-2	1.31
TR2-1	1.04	TR2-2	1.31
TR2-1	1.05	TR2-2	1.29
TR2-1	1.08	TR2-2	1.6
TR2-1	1.15	TR2-2	1.39
TR2-1	1.17728	TR2-2	1.7358
TR2-1	1.22656	TR2-2	2.01232
TR2-1	1.24	TR2-2	1.49
TR2-1	1.26	TR2-2	1.54
TR2-1	1.26	TR2-2	1.53
TR2-1	1.28	TR2-2	1.5
TR2-1	1.28405	TR2-2	2.46954
TR2-1	1.29	TR2-2	1.29
TR2-1	1.295	TR2-2	1.60164
TR2-1	1.31	TR2-2	1.58
TR2-1	1.33	TR2-2	1.64
TR2-1	1.34	TR2-2	1.52
TR2-1	1.45	TR2-2	1.64
TR2-1	1.45654	TR2-2	1.76865
TR2-1	1.45654	TR2-2	1.96578
TR2-1	1.4757	TR2-2	1.89733
TR2-1	1.49	TR2-2	1.72
TR2-1	1.49	TR2-2	1.74
TR2-1	1.5	TR2-2	1.77
TR2-1	1.5	TR2-2	1.74
TR2-1	1.51	TR2-2	1.75
TR2-1	1.53	TR2-2	2.98
TR2-1	1.53	TR2-2	2.02
TR2-1	1.59	TR2-2	2.93
TR2-1	1.6	TR2-2	1.93
TR2-1	1.62	TR2-2	1.81
TR2-1	1.66	TR2-2	1.95
TR2-1	1.69	TR2-2	1.89
TR2-1	1.73	TR2-2	2.03
TR2-1	1.74	TR2-2	1.98
TR2-1	1.74675	TR2-2	2.01506
TR2-1	1.78	TR2-2	2.03
TR2-1	1.81	TR2-2	2.09
TR2-1	1.81793	TR2-2	2.39562
TR2-1	1.82067	TR2-2	2.13552
TR2-1	1.89185	TR2-2	2.37098
TR2-1	1.9	TR2-2	2.48
TR2-1	1.92471	TR2-2	2.15195
TR2-1	1.93	TR2-2	2.18
TR2-1	1.96304	TR2-2	2.07803
TR2-1	1.99	TR2-2	2.99
TR2-1	1.99	TR2-2	2.99
TR2-1	2	TR2-2	2.27
TR2-1	2.00684	TR2-2	2.57906
TR2-1	2.01	TR2-2	2.96
TR2-1	2.01	TR2-2	3.03
TR2-1	2.01	TR2-2	2.27
TR2-1	2.01	TR2-2	2.52
TR2-1	2.02	TR2-2	3.09
TR2-1	2.03	TR2-2	2.28
TR2-1	2.03	TR2-2	3.19
TR2-1	2.03	TR2-2	2.75
TR2-1	2.03	TR2-2	2.3
TR2-1	2.04	TR2-2	2.47
TR2-1	2.05886	TR2-2	3.78645
TR2-1	2.08	TR2-2	3.13
TR2-1	2.13005	TR2-2	3.17591
TR2-1	2.14	TR2-2	4.72
TR2-1	2.14648	TR2-2	2.46407
TR2-1	2.15469	TR2-2	3.25804
TR2-1	2.16016	TR2-2	2.35455
TR2-1	2.19028	TR2-2	2.6256
TR2-1	2.23409	TR2-2	2.56537
TR2-1	2.24	TR2-2	2.51
TR2-1	2.24	TR2-2	2.5
TR2-1	2.27	TR2-2	2.52
TR2-1	2.47	TR2-2	2.72
TR2-1	2.49	TR2-2	2.76
TR2-1	2.5024	TR2-2	3.58385
TR2-1	2.56	TR2-2	2.81
TR2-1	2.61	TR2-2	2.86
TR2-1	2.72	TR2-2	3.09
TR2-1	2.75702	TR2-2	3.00342
TR2-1	2.8	TR2-2	3.2
TR2-1	2.92	TR2-2	3.16
TR2-1	2.95	TR2-2	3.18
TR2-1	2.96	TR2-2	3.48
TR2-1	2.96	TR2-2	4.01
TR2-1	2.97	TR2-2	9.81
TR2-1	2.97	TR2-2	4
TR2-1	3.00342	TR2-2	4.00548
TR2-1	3.01	TR2-2	3.99
TR2-1	3.02259	TR2-2	4.03833
TR2-1	3.08	TR2-2	3.11
TR2-1	3.12115	TR2-2	4.38604
TR2-1	3.21424	TR2-2	10.7844
TR2-1	3.22	TR2-2	4.14
TR2-1	3.23	TR2-2	3.37
TR2-1	3.27	TR2-2	3.48
TR2-1	3.51	TR2-2	3.76
TR2-1	3.52635	TR2-2	4.03012
TR2-1	3.53	TR2-2	4.03
TR2-1	3.54	TR2-2	3.76
TR2-1	3.63	TR2-2	3.88
TR2-1	3.75	TR2-2	4.02
TR2-1	3.76	TR2-2	4.01
TR2-1	3.78097	TR2-2	4.08487
TR2-1	3.81	TR2-2	4.06
TR2-1	3.83	TR2-2	4.04
TR2-1	3.86	TR2-2	4.29
TR2-1	3.95893	TR2-2	4.11225
TR2-1	3.99	TR2-2	4.18
TR2-1	3.99	TR2-2	4.26
TR2-1	4.02	TR2-2	4.25
TR2-1	4.06845	TR2-2	5.39083
TR2-1	4.2	TR2-2	13.15
TR2-1	4.23819	TR2-2	4.87885
TR2-1	4.27	TR2-2	4.58
TR2-1	4.48	TR2-2	4.74
TR2-1	4.49	TR2-2	4.74
TR2-1	4.5	TR2-2	4.76
TR2-1	4.56674	TR2-2	5.17728
TR2-1	4.58	TR2-2	4.87
TR2-1	4.6	TR2-2	4.9
TR2-1	4.62	TR2-2	4.91
TR2-1	4.7	TR2-2	4.93
TR2-1	4.91	TR2-2	5.59
TR2-1	4.97	TR2-2	5.26
TR2-1	5.03	TR2-2	5.55
TR2-1	5.14	TR2-2	5.73
TR2-1	5.18	TR2-2	5.71
TR2-1	5.22656	TR2-2	9.02943
TR2-1	5.49213	TR2-2	5.4976
TR2-1	5.51	TR2-2	5.7
TR2-1	5.59	TR2-2	6.01
TR2-1	5.68	TR2-2	5.92
TR2-1	6.01506	TR2-2	6.705
TR2-1	6.11	TR2-2	6.11
TR2-1	6.12	TR2-2	6.38
TR2-1	6.46133	TR2-2	6.59274
TR2-1	6.48871	TR2-2	11.9535
TR2-1	6.49418	TR2-2	7.14579
TR2-1	6.52	TR2-2	6.79
TR2-1	6.68309	TR2-2	7.69884
TR2-1	6.84463	TR2-2	7.38398
TR2-1	7.1102	TR2-2	7.70157
TR2-1	7.29911	TR2-2	9.86448
TR2-1	7.51	TR2-2	7.89
TR2-1	7.58658	TR2-2	8.67625
TR2-1	7.88	TR2-2	8.2
TR2-1	7.93	TR2-2	8.18
TR2-1	7.94	TR2-2	8.16
TR2-1	8.75291	TR2-2	9.1499
TR2-1	9.67009	TR2-2	10.3628
TR2-1	10.08	TR2-2	10.41
TR2-1	10.21	TR2-2	10.47
TR2-1	10.8638	TR2-2	14.7461
TR2-1	12.6133	TR2-2	14.1027
TR2-2	0.99	TR2-3	1.62
TR2-2	0.99	TR2-3	1.11
TR2-2	1.03	TR2-3	1.27
TR2-2	1.18	TR2-3	1.4
TR2-2	1.2	TR2-3	1.45
TR2-2	1.24	TR2-3	1.36
TR2-2	1.24	TR2-3	1.41
TR2-2	1.31	TR2-3	1.5
TR2-2	1.47	TR2-3	1.79
TR2-2	1.49	TR2-3	1.74
TR2-2	1.49	TR2-3	1.76
TR2-2	1.52	TR2-3	1.8
TR2-2	1.54	TR2-3	2.02
TR2-2	1.6	TR2-3	1.87
TR2-2	1.64	TR2-3	1.95
TR2-2	1.64	TR2-3	1.91
TR2-2	1.72	TR2-3	1.85
TR2-2	1.74	TR2-3	2.01
TR2-2	1.75	TR2-3	2.08
TR2-2	1.89	TR2-3	2.18
TR2-2	1.89733	TR2-3	2.02327
TR2-2	1.93	TR2-3	2.24
TR2-2	1.95	TR2-3	2.21
TR2-2	1.98	TR2-3	2.21
TR2-2	2.02	TR2-3	3.03
TR2-2	2.03	TR2-3	2.23
TR2-2	2.06	TR2-3	2.39
TR2-2	2.09	TR2-3	2.34
TR2-2	2.09172	TR2-3	3.11841
TR2-2	2.13	TR2-3	2.32
TR2-2	2.141	TR2-3	2.21218
TR2-2	2.16	TR2-3	8.86
TR2-2	2.18	TR2-3	2.43
TR2-2	2.27	TR2-3	2.38
TR2-2	2.28	TR2-3	2.45
TR2-2	2.3	TR2-3	2.61
TR2-2	2.37098	TR2-3	2.92676
TR2-2	2.46407	TR2-3	2.73785
TR2-2	2.5	TR2-3	2.77
TR2-2	2.56537	TR2-3	3.18412
TR2-2	2.72	TR2-3	2.99
TR2-2	2.75	TR2-3	3.04
TR2-2	2.81	TR2-3	3.04
TR2-2	2.86	TR2-3	2.98
TR2-2	2.93	TR2-3	3.18
TR2-2	2.96	TR2-3	3.22
TR2-2	3.03	TR2-3	3.26
TR2-2	3.09	TR2-3	3.34
TR2-2	3.13	TR2-3	3.43
TR2-2	3.16	TR2-3	3.49
TR2-2	3.18	TR2-3	3.34
TR2-2	3.2	TR2-3	3.5
TR2-2	3.25804	TR2-3	3.27721
TR2-2	3.29637	TR2-3	3.56468
TR2-2	3.48	TR2-3	3.74
TR2-2	3.48	TR2-3	3.72
TR2-2	3.59	TR2-3	3.82
TR2-2	3.76	TR2-3	4
TR2-2	3.78645	TR2-3	4.26283
TR2-2	3.88	TR2-3	4.1
TR2-2	4.01	TR2-3	4.32
TR2-2	4.03833	TR2-3	4.17248
TR2-2	4.04	TR2-3	4.31
TR2-2	4.14	TR2-3	4.31
TR2-2	4.18	TR2-3	4.31
TR2-2	4.25	TR2-3	4.51
TR2-2	4.26	TR2-3	4.54
TR2-2	4.29	TR2-3	4.55
TR2-2	4.46	TR2-3	4.69
TR2-2	4.74	TR2-3	4.99
TR2-2	4.76	TR2-3	4.87
TR2-2	4.93	TR2-3	5.21
TR2-2	5.17728	TR2-3	5.25941
TR2-2	5.39083	TR2-3	6.75975
TR2-2	5.49	TR2-3	5.91
TR2-2	5.59	TR2-3	5.76
TR2-2	5.63	TR2-3	5.88
TR2-2	5.73	TR2-3	5.9
TR2-2	6.03	TR2-3	6.29
TR2-2	6.35181	TR2-3	6.9076
TR2-2	6.705	TR2-3	7.49076
TR2-2	6.79	TR2-3	7.06
TR2-2	6.94	TR2-3	7.36
TR2-2	6.97878	TR2-3	7.26626
TR2-2	7.1	TR2-3	7.1
TR2-2	7.14579	TR2-3	7.83573
TR2-2	7.38398	TR2-3	7.58111
TR2-2	7.69884	TR2-3	8.36961
TR2-2	7.89	TR2-3	8.17
TR2-2	8.16	TR2-3	8.43
TR2-2	8.18	TR2-3	8.41
TR2-2	8.2	TR2-3	8.45
TR2-2	8.25	TR2-3	8.55
TR2-2	9.1499	TR2-3	9.577
TR2-2	10.41	TR2-3	10.75
TR2-2	10.47	TR2-3	10.72
TR2-2	14.1027	TR2-3	14.6064
TR2-3	3.01	TR2-4	3.26
TR2-3	3.03	TR2-4	3.63
TR2-3	3.55	TR2-4	3.73
TR2-3	3.83	TR2-4	4.08
TR2-3	3.98357	TR2-4	4.23545
TR2-3	4.04	TR2-4	4.32
TR2-3	4.16	TR2-4	4.41
TR2-3	4.36	TR2-4	4.59
TR2-3	4.72	TR2-4	5.03
TR2-3	4.79	TR2-4	5.02
TR2-3	4.89	TR2-4	5.14
TR2-3	5.1	TR2-4	5.52
TR2-3	5.11	TR2-4	5.38
TR2-3	5.13	TR2-4	6.23
TR2-3	5.23	TR2-4	5.49
TR2-3	5.27	TR2-4	5.64
TR2-3	5.32	TR2-4	5.55
TR2-3	5.57	TR2-4	5.83
TR2-3	5.59	TR2-4	5.9
TR2-3	6.17	TR2-4	6.4
TR2-3	6.37	TR2-4	6.62
TR2-3	6.78987	TR2-4	7.17591
TR2-3	7.31	TR2-4	7.58
TR2-3	8.36961	TR2-4	8.91444
TR2-3	8.55	TR2-4	8.88
TR2-3	9.04	TR2-4	9.29
TR2-3	9.28	TR2-4	9.59
TR2-3	9.31	TR2-4	9.66
TR2-3	9.45	TR2-4	9.72
TR2-3	10.02	TR2-4	10.27
TR2-3	10.16	TR2-4	10.41
TR2-3	10.75	TR2-4	11.05
TR2-3	11.2772	TR2-4	12.794
TR2-3	11.36	TR2-4	11.62
TR2-3	12.1588	TR2-4	12.4572
TR2-3	12.6324	TR2-4	12.846
TR2-3	13.03	TR2-4	13.43
TR3-0	0.51	TR3-1	1.51
TR3-0	0.813142	TR3-1	1.01848
TR3-0	0.98	TR3-1	1.34
TR3-0	0.996578	TR3-1	1.94935
TR3-0	1	TR3-1	1.29
TR3-0	1.01	TR3-1	1.51
TR3-0	1.04	TR3-1	1.29
TR3-0	1.08	TR3-1	2.67
TR3-0	1.25	TR3-1	1.51
TR3-0	1.2512	TR3-1	2.20945
TR3-0	1.27858	TR3-1	1.52772
TR3-0	1.28	TR3-1	1.54
TR3-0	1.29774	TR3-1	2.1191
TR3-0	1.5	TR3-1	2.02
TR3-0	1.51	TR3-1	1.75
TR3-0	1.52	TR3-1	2.01
TR3-0	1.53	TR3-1	2.03
TR3-0	1.53	TR3-1	1.76
TR3-0	1.57	TR3-1	2.24
TR3-0	1.79	TR3-1	2.66
TR3-0	1.82341	TR3-1	5.00753
TR3-0	1.91102	TR3-1	3.96167
TR3-0	1.92	TR3-1	4.79
TR3-0	1.97	TR3-1	2.99
TR3-0	2	TR3-1	2.03
TR3-0	2.01	TR3-1	10.36
TR3-0	2.01	TR3-1	3.02
TR3-0	2.02	TR3-1	2.5
TR3-0	2.02	TR3-1	2.54
TR3-0	2.02	TR3-1	2.95
TR3-0	2.04	TR3-1	3.03
TR3-0	2.05	TR3-1	2.83
TR3-0	2.12	TR3-1	3
TR3-0	2.15	TR3-1	2.98
TR3-0	2.16838	TR3-1	3.65777
TR3-0	2.22	TR3-1	2.23
TR3-0	2.27	TR3-1	2.57
TR3-0	2.42	TR3-1	3.04
TR3-0	2.48	TR3-1	3.05
TR3-0	2.5	TR3-1	3.01
TR3-0	2.96	TR3-1	3
TR3-0	2.97	TR3-1	3.92
TR3-0	2.99	TR3-1	4.14
TR3-0	2.99	TR3-1	3.52
TR3-0	3.02	TR3-1	4.01
TR3-0	3.02	TR3-1	6.58
TR3-0	3.03	TR3-1	4.03
TR3-0	3.03	TR3-1	4.05
TR3-0	3.05	TR3-1	4.01
TR3-0	3.06	TR3-1	3.08
TR3-0	3.06	TR3-1	3.58
TR3-0	3.09	TR3-1	4.05
TR3-0	3.11	TR3-1	3.17
TR3-0	3.21424	TR3-1	3.91239
TR3-0	3.28	TR3-1	3.56
TR3-0	3.53	TR3-1	4.06
TR3-0	3.57	TR3-1	4.17
TR3-0	3.79	TR3-1	4.06
TR3-0	3.9	TR3-1	6.09
TR3-0	3.99	TR3-1	5.87
TR3-0	4.0219	TR3-1	4.17796
TR3-0	4.03	TR3-1	4.5
TR3-0	4.07666	TR3-1	5.16906
TR3-0	4.16	TR3-1	5.11
TR3-0	4.16	TR3-1	5.14
TR3-0	4.19	TR3-1	5.13
TR3-0	4.31	TR3-1	4.59
TR3-0	4.81	TR3-1	4.83
TR3-0	4.97	TR3-1	5.47
TR3-0	5.01	TR3-1	5.99
TR3-0	5.08145	TR3-1	6.02053
TR3-0	5.21561	TR3-1	6.39562
TR3-0	5.24	TR3-1	6.15
TR3-0	5.62	TR3-1	6.08
TR3-0	5.94935	TR3-1	6.91307
TR3-0	6.03	TR3-1	10.26
TR3-0	6.11	TR3-1	7.19
TR3-0	6.16838	TR3-1	7.14853
TR3-0	7.05	TR3-1	7.99
TR3-0	7.08	TR3-1	8.04
TR3-0	7.45517	TR3-1	7.99452
TR3-0	7.87	TR3-1	8.88
TR3-0	8.05	TR3-1	9.2
TR3-0	8.52567	TR3-1	9.01027
TR3-0	8.96	TR3-1	10.03
TR3-0	9.04038	TR3-1	9.99042
TR3-0	9.06	TR3-1	9.98
TR3-0	9.0705	TR3-1	10.1328
TR3-0	9.21	TR3-1	11.57
TR3-0	9.55	TR3-1	9.87
TR3-0	11.06	TR3-1	12.01
TR3-0	11.1431	TR3-1	13.859
TR3-0	11.2088	TR3-1	13.8371
TR3-0	12.82	TR3-1	13.84
TR3-1	1.34	TR3-2	1.96
TR3-1	1.76	TR3-2	2.01
TR3-1	1.88	TR3-2	1.91
TR3-1	1.99	TR3-2	2
TR3-1	2	TR3-2	2.4
TR3-1	2.01	TR3-2	2.29
TR3-1	2.03	TR3-2	2.09
TR3-1	2.03	TR3-2	2.28
TR3-1	2.07	TR3-2	2.78
TR3-1	2.1	TR3-2	2.11
TR3-1	2.12	TR3-2	3.5
TR3-1	2.17	TR3-2	3.5
TR3-1	2.17	TR3-2	2.43
TR3-1	2.26	TR3-2	2.41
TR3-1	2.28	TR3-2	2.53
TR3-1	2.29979	TR3-2	2.80082
TR3-1	2.5	TR3-2	2.71
TR3-1	2.54	TR3-2	3.03
TR3-1	2.93	TR3-2	3.21
TR3-1	2.98	TR3-2	3.25
TR3-1	3	TR3-2	4.04
TR3-1	3.02	TR3-2	3.26
TR3-1	3.04	TR3-2	12.92
TR3-1	3.09	TR3-2	4
TR3-1	3.29	TR3-2	3.53
TR3-1	3.34565	TR3-2	3.98357
TR3-1	3.48	TR3-2	9.32
TR3-1	3.53	TR3-2	4.01
TR3-1	3.54	TR3-2	3.8
TR3-1	3.58	TR3-2	4.08
TR3-1	3.97	TR3-2	11.4
TR3-1	4.01	TR3-2	8.18
TR3-1	4.02	TR3-2	4.26
TR3-1	4.03	TR3-2	4.26
TR3-1	4.05	TR3-2	4.08
TR3-1	4.07	TR3-2	4.08
TR3-1	4.09	TR3-2	5.03
TR3-1	4.19	TR3-2	5.15
TR3-1	4.34	TR3-2	4.97
TR3-1	4.5	TR3-2	4.74
TR3-1	4.54	TR3-2	5.02
TR3-1	4.59	TR3-2	4.82
TR3-1	5.13	TR3-2	7.28
TR3-1	5.14	TR3-2	6.2
TR3-1	5.25	TR3-2	5.48
TR3-1	5.37	TR3-2	5.68
TR3-1	5.64	TR3-2	6.28
TR3-1	6.08	TR3-2	6.29
TR3-1	6.09	TR3-2	6.73
TR3-1	6.09	TR3-2	6.29
TR3-1	6.27	TR3-2	11.99
TR3-1	6.68	TR3-2	6.92
TR3-1	7.17043	TR3-2	7.45791
TR3-1	7.29	TR3-2	7.6
TR3-1	7.41136	TR3-2	8.46543
TR3-1	7.52	TR3-2	7.74
TR3-1	7.55373	TR3-2	7.97262
TR3-1	7.79	TR3-2	8.06
TR3-1	8.08214	TR3-2	12.052
TR3-1	8.36	TR3-2	8.6
TR3-1	8.4271	TR3-2	8.71458
TR3-1	9	TR3-2	10.01
TR3-1	9.14	TR3-2	9.38
TR3-1	9.49	TR3-2	9.75
TR3-1	9.87	TR3-2	10.13
TR3-1	10.98	TR3-2	11.48
TR3-1	11.31	TR3-2	11.7
TR3-1	11.53	TR3-2	16.92
TR3-1	11.83	TR3-2	12.46
TR3-1	12.01	TR3-2	13.02
TR3-1	13.859	TR3-2	14.4175

## Sheet: Figure1b-Table
State	GADA	IAA	IA-2A	N
TR1-0	0.02	0.14	0	475
TR1-1	0.92	0.5	0.97	63
TR1-2	0.09	0.04	1	36
TR2-0	0	0.02	0	220
TR2-1	0.26	0.87	0.01	199
TR2-2	0.53	0.88	0.99	41
TR2-3	1	0.96	1	33
TR2-4	0.97	0.13	0.99	19
TR3-0	0.07	0.01	0.01	724
TR3-1	0.93	0.07	0.02	362
TR3-2	0.99	0.09	0.99	83

## Sheet: Figure1b-Graph_dots
State	Age
TR1-0	0
TR1-0	0
TR1-0	0
TR1-0	0
TR1-0	0
TR1-0	0
TR1-0	0
TR1-0	0
TR1-0	0
TR1-0	0
TR1-0	0
TR1-0	0
TR1-0	0
TR1-0	0
TR1-0	0
TR1-0	0
TR1-0	0
TR1-0	0
TR1-0	0
TR1-0	0
TR1-0	0
TR1-0	0
TR1-0	0
TR1-0	0
TR1-0	0
TR1-0	0
TR1-0	0
TR1-0	0
TR1-0	0
TR1-0	0
TR1-0	0
TR1-0	0
TR1-0	0
TR1-0	0
TR1-0	0
TR1-0	0
TR1-0	0
TR1-0	0
TR1-0	0
TR1-0	0
TR1-0	0
TR1-0	0
TR1-0	0
TR1-0	0
TR1-0	0
TR1-0	0
TR1-0	0
TR1-0	0
TR1-0	0
TR1-0	0
TR1-0	0
TR1-0	0
TR1-0	0
TR1-0	0
TR1-0	0
TR1-0	0
TR1-0	0
TR1-0	0
TR1-0	0
TR1-0	0
TR1-0	0
TR1-0	0
TR1-0	0
TR1-0	0
TR1-0	0
TR1-0	0
TR1-0	0
TR1-0	0
TR1-0	0
TR1-0	0
TR1-0	0
TR1-0	0
TR1-0	0
TR1-0	0
TR1-0	0
TR1-0	0
TR1-0	0
TR1-0	0
TR1-0	0
TR1-0	0
TR1-0	0
TR1-0	0
TR1-0	0
TR1-0	0
TR1-0	0
TR1-0	0
TR1-0	0
TR1-0	0
TR1-0	0
TR1-0	0
TR1-0	0
TR1-0	0
TR1-0	0
TR1-0	0
TR1-0	0
TR1-0	0
TR1-0	0
TR1-0	0
TR1-0	0
TR1-0	0
TR1-0	0
TR1-0	0
TR1-0	0
TR1-0	0
TR1-0	0
TR1-0	0
TR1-0	0
TR1-0	0
TR1-0	0
TR1-0	0
TR1-0	0
TR1-0	0
TR1-0	0
TR1-0	0
TR1-0	0
TR1-0	0
TR1-0	0
TR1-0	0
TR1-0	0
TR1-0	0
TR1-0	0
TR1-0	0
TR1-0	0.00273785
TR1-0	0.0054757
TR1-0	0.0054757
TR1-0	0.0054757
TR1-0	0.0054757
TR1-0	0.00821355
TR1-0	0.00821355
TR1-0	0.00821355
TR1-0	0.0109514
TR1-0	0.0109514
TR1-0	0.0109514
TR1-0	0.0109514
TR1-0	0.0109514
TR1-0	0.0109514
TR1-0	0.0109514
TR1-0	0.0136893
TR1-0	0.0136893
TR1-0	0.0136893
TR1-0	0.0164271
TR1-0	0.0164271
TR1-0	0.0164271
TR1-0	0.019165
TR1-0	0.019165
TR1-0	0.019165
TR1-0	0.0246407
TR1-0	0.0273785
TR1-0	0.0574949
TR1-0	0.0766598
TR1-0	0.0793977
TR1-0	0.0793977
TR1-0	0.08
TR1-0	0.0821355
TR1-0	0.0821355
TR1-0	0.0848734
TR1-0	0.0903491
TR1-0	0.0903491
TR1-0	0.0903491
TR1-0	0.0903491
TR1-0	0.0958248
TR1-0	0.0958248
TR1-0	0.0958248
TR1-0	0.0958248
TR1-0	0.0958248
TR1-0	0.0985626
TR1-0	0.1013
TR1-0	0.1013
TR1-0	0.104038
TR1-0	0.104038
TR1-0	0.106776
TR1-0	0.109514
TR1-0	0.11499
TR1-0	0.117728
TR1-0	0.134155
TR1-0	0.14
TR1-0	0.16
TR1-0	0.161533
TR1-0	0.169747
TR1-0	0.17
TR1-0	0.18
TR1-0	0.18
TR1-0	0.19
TR1-0	0.2
TR1-0	0.21
TR1-0	0.213552
TR1-0	0.219028
TR1-0	0.22
TR1-0	0.22
TR1-0	0.22
TR1-0	0.22
TR1-0	0.22
TR1-0	0.22
TR1-0	0.22
TR1-0	0.22
TR1-0	0.227242
TR1-0	0.23
TR1-0	0.23
TR1-0	0.23
TR1-0	0.23
TR1-0	0.23
TR1-0	0.23
TR1-0	0.23
TR1-0	0.23
TR1-0	0.23
TR1-0	0.23
TR1-0	0.23
TR1-0	0.23
TR1-0	0.24
TR1-0	0.24
TR1-0	0.24
TR1-0	0.24
TR1-0	0.24
TR1-0	0.24
TR1-0	0.24
TR1-0	0.24
TR1-0	0.24
TR1-0	0.24
TR1-0	0.24
TR1-0	0.24
TR1-0	0.24
TR1-0	0.24
TR1-0	0.24
TR1-0	0.24
TR1-0	0.24
TR1-0	0.24
TR1-0	0.24
TR1-0	0.24
TR1-0	0.24
TR1-0	0.24
TR1-0	0.24
TR1-0	0.24
TR1-0	0.24
TR1-0	0.24
TR1-0	0.24
TR1-0	0.24
TR1-0	0.25
TR1-0	0.25
TR1-0	0.25
TR1-0	0.25
TR1-0	0.25
TR1-0	0.25
TR1-0	0.25
TR1-0	0.25
TR1-0	0.25
TR1-0	0.25
TR1-0	0.25
TR1-0	0.25
TR1-0	0.25
TR1-0	0.25
TR1-0	0.25
TR1-0	0.25
TR1-0	0.25
TR1-0	0.25
TR1-0	0.25
TR1-0	0.25
TR1-0	0.25
TR1-0	0.25
TR1-0	0.25
TR1-0	0.25
TR1-0	0.251882
TR1-0	0.257358
TR1-0	0.26
TR1-0	0.26
TR1-0	0.26
TR1-0	0.26
TR1-0	0.26
TR1-0	0.26
TR1-0	0.26
TR1-0	0.26
TR1-0	0.26
TR1-0	0.26
TR1-0	0.26
TR1-0	0.26
TR1-0	0.26
TR1-0	0.26
TR1-0	0.26
TR1-0	0.26
TR1-0	0.26
TR1-0	0.26
TR1-0	0.26
TR1-0	0.262834
TR1-0	0.265572
TR1-0	0.268309
TR1-0	0.268309
TR1-0	0.27
TR1-0	0.27
TR1-0	0.27
TR1-0	0.27
TR1-0	0.27
TR1-0	0.27
TR1-0	0.27
TR1-0	0.27
TR1-0	0.27
TR1-0	0.27
TR1-0	0.27
TR1-0	0.27
TR1-0	0.27
TR1-0	0.27
TR1-0	0.27
TR1-0	0.27
TR1-0	0.27
TR1-0	0.27
TR1-0	0.27
TR1-0	0.28
TR1-0	0.28
TR1-0	0.28
TR1-0	0.28
TR1-0	0.28
TR1-0	0.28
TR1-0	0.28
TR1-0	0.28
TR1-0	0.28
TR1-0	0.28
TR1-0	0.28
TR1-0	0.28
TR1-0	0.28
TR1-0	0.28
TR1-0	0.28
TR1-0	0.281999
TR1-0	0.281999
TR1-0	0.281999
TR1-0	0.284736
TR1-0	0.29
TR1-0	0.29
TR1-0	0.29
TR1-0	0.29
TR1-0	0.29
TR1-0	0.29
TR1-0	0.29
TR1-0	0.29
TR1-0	0.29
TR1-0	0.29
TR1-0	0.29
TR1-0	0.29
TR1-0	0.29
TR1-0	0.29
TR1-0	0.29
TR1-0	0.29
TR1-0	0.29
TR1-0	0.29
TR1-0	0.29
TR1-0	0.29
TR1-0	0.29
TR1-0	0.29
TR1-0	0.29
TR1-0	0.29
TR1-0	0.29
TR1-0	0.29295
TR1-0	0.29295
TR1-0	0.3
TR1-0	0.3
TR1-0	0.3
TR1-0	0.3
TR1-0	0.3
TR1-0	0.3
TR1-0	0.3
TR1-0	0.301164
TR1-0	0.303901
TR1-0	0.309377
TR1-0	0.31
TR1-0	0.31
TR1-0	0.31
TR1-0	0.31
TR1-0	0.31
TR1-0	0.31
TR1-0	0.31
TR1-0	0.31
TR1-0	0.31
TR1-0	0.31
TR1-0	0.31
TR1-0	0.314853
TR1-0	0.314853
TR1-0	0.314853
TR1-0	0.32
TR1-0	0.32
TR1-0	0.32
TR1-0	0.33
TR1-0	0.33
TR1-0	0.33
TR1-0	0.33
TR1-0	0.33
TR1-0	0.33128
TR1-0	0.33128
TR1-0	0.334018
TR1-0	0.339493
TR1-0	0.34
TR1-0	0.34
TR1-0	0.34
TR1-0	0.34
TR1-0	0.35
TR1-0	0.35
TR1-0	0.36
TR1-0	0.36
TR1-0	0.36
TR1-0	0.36
TR1-0	0.37
TR1-0	0.37
TR1-0	0.372348
TR1-0	0.38
TR1-0	0.386037
TR1-0	0.39
TR1-0	0.39
TR1-0	0.39
TR1-0	0.40794
TR1-0	0.43
TR1-0	0.43
TR1-0	0.44
TR1-0	0.44
TR1-0	0.44
TR1-0	0.44
TR1-0	0.45
TR1-0	0.45
TR1-0	0.46
TR1-0	0.46
TR1-0	0.46
TR1-0	0.46
TR1-0	0.46
TR1-0	0.46
TR1-0	0.47
TR1-0	0.47
TR1-0	0.47
TR1-0	0.48
TR1-0	0.48
TR1-0	0.48
TR1-0	0.48
TR1-0	0.48
TR1-0	0.48
TR1-0	0.48
TR1-0	0.48
TR1-0	0.48
TR1-0	0.49
TR1-0	0.49
TR1-0	0.49
TR1-0	0.49
TR1-0	0.49
TR1-0	0.49
TR1-0	0.49
TR1-0	0.49
TR1-0	0.49
TR1-0	0.49
TR1-0	0.49
TR1-0	0.49
TR1-0	0.49
TR1-0	0.49
TR1-0	0.49
TR1-0	0.49
TR1-0	0.49
TR1-0	0.49
TR1-0	0.49
TR1-0	0.49
TR1-0	0.5
TR1-0	0.5
TR1-0	0.5
TR1-0	0.5
TR1-0	0.5
TR1-0	0.5
TR1-0	0.5
TR1-0	0.5
TR1-0	0.5
TR1-0	0.5
TR1-0	0.5
TR1-0	0.5
TR1-0	0.5
TR1-0	0.5
TR1-0	0.5
TR1-0	0.5
TR1-0	0.5
TR1-0	0.5
TR1-0	0.5
TR1-0	0.5
TR1-0	0.5
TR1-0	0.5
TR1-0	0.5
TR1-0	0.5
TR1-0	0.5
TR1-0	0.5
TR1-0	0.5
TR1-0	0.5
TR1-0	0.5
TR1-0	0.5
TR1-0	0.5
TR1-0	0.5
TR1-0	0.5
TR1-0	0.5
TR1-0	0.5
TR1-0	0.5
TR1-0	0.5
TR1-0	0.501027
TR1-0	0.51
TR1-0	0.51
TR1-0	0.51
TR1-0	0.51
TR1-0	0.51
TR1-0	0.51
TR1-0	0.51
TR1-0	0.51
TR1-0	0.51
TR1-0	0.51
TR1-0	0.51
TR1-0	0.51
TR1-0	0.51
TR1-0	0.51
TR1-0	0.51
TR1-0	0.51
TR1-0	0.51
TR1-0	0.51
TR1-0	0.51
TR1-0	0.51
TR1-0	0.51
TR1-0	0.51
TR1-0	0.51
TR1-0	0.51
TR1-0	0.51
TR1-0	0.51
TR1-0	0.51
TR1-0	0.51
TR1-0	0.51
TR1-0	0.51
TR1-0	0.51
TR1-0	0.51
TR1-0	0.51
TR1-0	0.51
TR1-0	0.51
TR1-0	0.51
TR1-0	0.51
TR1-0	0.51
TR1-0	0.51
TR1-0	0.51
TR1-0	0.51
TR1-0	0.51
TR1-0	0.51
TR1-0	0.51
TR1-0	0.51
TR1-0	0.51
TR1-0	0.51
TR1-0	0.51
TR1-0	0.51
TR1-0	0.51
TR1-0	0.517454
TR1-0	0.517454
TR1-0	0.52
TR1-0	0.52
TR1-0	0.52
TR1-0	0.52
TR1-0	0.52
TR1-0	0.52
TR1-0	0.52
TR1-0	0.52
TR1-0	0.52
TR1-0	0.52
TR1-0	0.52
TR1-0	0.52
TR1-0	0.52
TR1-0	0.52
TR1-0	0.52
TR1-0	0.52
TR1-0	0.520192
TR1-0	0.520192
TR1-0	0.525667
TR1-0	0.53
TR1-0	0.53
TR1-0	0.53
TR1-0	0.53
TR1-0	0.53
TR1-0	0.53
TR1-0	0.53
TR1-0	0.53
TR1-0	0.53
TR1-0	0.53
TR1-0	0.53
TR1-0	0.53
TR1-0	0.53
TR1-0	0.53
TR1-0	0.53
TR1-0	0.53
TR1-0	0.53
TR1-0	0.53
TR1-0	0.53
TR1-0	0.53
TR1-0	0.53
TR1-0	0.53
TR1-0	0.53
TR1-0	0.53
TR1-0	0.53
TR1-0	0.531143
TR1-0	0.539357
TR1-0	0.54
TR1-0	0.54
TR1-0	0.54
TR1-0	0.54
TR1-0	0.54
TR1-0	0.54
TR1-0	0.54
TR1-0	0.54
TR1-0	0.54
TR1-0	0.54
TR1-0	0.54
TR1-0	0.54
TR1-0	0.54
TR1-0	0.542094
TR1-0	0.55
TR1-0	0.55
TR1-0	0.55
TR1-0	0.55
TR1-0	0.55
TR1-0	0.55
TR1-0	0.55
TR1-0	0.55
TR1-0	0.55
TR1-0	0.55
TR1-0	0.55
TR1-0	0.550308
TR1-0	0.550308
TR1-0	0.550308
TR1-0	0.558522
TR1-0	0.56
TR1-0	0.56
TR1-0	0.56
TR1-0	0.56
TR1-0	0.56
TR1-0	0.56
TR1-0	0.56
TR1-0	0.56
TR1-0	0.561259
TR1-0	0.563997
TR1-0	0.566735
TR1-0	0.566735
TR1-0	0.57
TR1-0	0.57
TR1-0	0.57
TR1-0	0.574949
TR1-0	0.58
TR1-0	0.58
TR1-0	0.58
TR1-0	0.58
TR1-0	0.58
TR1-0	0.58
TR1-0	0.58
TR1-0	0.583162
TR1-0	0.59
TR1-0	0.59
TR1-0	0.59
TR1-0	0.59
TR1-0	0.59
TR1-0	0.59
TR1-0	0.59
TR1-0	0.59
TR1-0	0.59
TR1-0	0.596851
TR1-0	0.596851
TR1-0	0.6
TR1-0	0.6
TR1-0	0.602327
TR1-0	0.607803
TR1-0	0.61
TR1-0	0.61
TR1-0	0.61
TR1-0	0.613279
TR1-0	0.616016
TR1-0	0.62
TR1-0	0.62
TR1-0	0.63
TR1-0	0.635181
TR1-0	0.64
TR1-0	0.65
TR1-0	0.66
TR1-0	0.67
TR1-0	0.67
TR1-0	0.67
TR1-0	0.670773
TR1-0	0.689938
TR1-0	0.71
TR1-0	0.71
TR1-0	0.711841
TR1-0	0.72
TR1-0	0.72
TR1-0	0.72
TR1-0	0.720054
TR1-0	0.722792
TR1-0	0.73
TR1-0	0.73
TR1-0	0.73
TR1-0	0.73
TR1-0	0.73
TR1-0	0.731006
TR1-0	0.739219
TR1-0	0.739219
TR1-0	0.74
TR1-0	0.74
TR1-0	0.74
TR1-0	0.74
TR1-0	0.74
TR1-0	0.74
TR1-0	0.74
TR1-0	0.74
TR1-0	0.74
TR1-0	0.74
TR1-0	0.74
TR1-0	0.741957
TR1-0	0.741957
TR1-0	0.747433
TR1-0	0.747433
TR1-0	0.747433
TR1-0	0.747433
TR1-0	0.747433
TR1-0	0.75
TR1-0	0.75
TR1-0	0.75
TR1-0	0.75
TR1-0	0.75
TR1-0	0.75
TR1-0	0.75
TR1-0	0.75
TR1-0	0.75
TR1-0	0.75
TR1-0	0.75
TR1-0	0.75
TR1-0	0.75
TR1-0	0.75
TR1-0	0.75
TR1-0	0.75
TR1-0	0.75
TR1-0	0.75
TR1-0	0.75
TR1-0	0.750171
TR1-0	0.750171
TR1-0	0.750171
TR1-0	0.750171
TR1-0	0.750171
TR1-0	0.750171
TR1-0	0.752908
TR1-0	0.752908
TR1-0	0.755646
TR1-0	0.755646
TR1-0	0.755646
TR1-0	0.755646
TR1-0	0.758384
TR1-0	0.758384
TR1-0	0.758385
TR1-0	0.758385
TR1-0	0.76
TR1-0	0.76
TR1-0	0.76
TR1-0	0.76
TR1-0	0.76
TR1-0	0.76
TR1-0	0.76
TR1-0	0.76
TR1-0	0.76
TR1-0	0.76
TR1-0	0.76
TR1-0	0.76386
TR1-0	0.76386
TR1-0	0.766598
TR1-0	0.769336
TR1-0	0.769336
TR1-0	0.769336
TR1-0	0.769336
TR1-0	0.77
TR1-0	0.77
TR1-0	0.77
TR1-0	0.77
TR1-0	0.77
TR1-0	0.77
TR1-0	0.772074
TR1-0	0.772074
TR1-0	0.777549
TR1-0	0.777549
TR1-0	0.78
TR1-0	0.78
TR1-0	0.78
TR1-0	0.78
TR1-0	0.78
TR1-0	0.78
TR1-0	0.780287
TR1-0	0.783025
TR1-0	0.783025
TR1-0	0.785763
TR1-0	0.785763
TR1-0	0.785763
TR1-0	0.788501
TR1-0	0.79
TR1-0	0.79
TR1-0	0.79
TR1-0	0.79
TR1-0	0.79
TR1-0	0.79
TR1-0	0.79
TR1-0	0.79
TR1-0	0.79
TR1-0	0.79
TR1-0	0.793976
TR1-0	0.8
TR1-0	0.8
TR1-0	0.8
TR1-0	0.8
TR1-0	0.8
TR1-0	0.8
TR1-0	0.8
TR1-0	0.8
TR1-0	0.8
TR1-0	0.8
TR1-0	0.8
TR1-0	0.8
TR1-0	0.8
TR1-0	0.8
TR1-0	0.8
TR1-0	0.8
TR1-0	0.8
TR1-0	0.8
TR1-0	0.8
TR1-0	0.8
TR1-0	0.81
TR1-0	0.81
TR1-0	0.81
TR1-0	0.81
TR1-0	0.81
TR1-0	0.81
TR1-0	0.810403
TR1-0	0.810403
TR1-0	0.813141
TR1-0	0.813142
TR1-0	0.82
TR1-0	0.82
TR1-0	0.82
TR1-0	0.82683
TR1-0	0.829568
TR1-0	0.829569
TR1-0	0.83
TR1-0	0.83
TR1-0	0.832306
TR1-0	0.832306
TR1-0	0.832306
TR1-0	0.832307
TR1-0	0.843258
TR1-0	0.845995
TR1-0	0.848733
TR1-0	0.848733
TR1-0	0.85
TR1-0	0.85
TR1-0	0.85
TR1-0	0.85
TR1-0	0.86
TR1-0	0.862422
TR1-0	0.862422
TR1-0	0.865161
TR1-0	0.867899
TR1-0	0.87
TR1-0	0.873374
TR1-0	0.89
TR1-0	0.89
TR1-0	0.9
TR1-0	0.9
TR1-0	0.9
TR1-0	0.9
TR1-0	0.9
TR1-0	0.91
TR1-0	0.914442
TR1-0	0.91718
TR1-0	0.91718
TR1-0	0.91718
TR1-0	0.92
TR1-0	0.922655
TR1-0	0.93
TR1-0	0.94
TR1-0	0.94
TR1-0	0.94
TR1-0	0.94
TR1-0	0.94
TR1-0	0.944559
TR1-0	0.947296
TR1-0	0.95
TR1-0	0.95
TR1-0	0.95
TR1-0	0.950034
TR1-0	0.958248
TR1-0	0.958248
TR1-0	0.96
TR1-0	0.96
TR1-0	0.96
TR1-0	0.96
TR1-0	0.96
TR1-0	0.966461
TR1-0	0.97
TR1-0	0.97
TR1-0	0.97
TR1-0	0.97
TR1-0	0.97
TR1-0	0.97
TR1-0	0.977413
TR1-0	0.98
TR1-0	0.98
TR1-0	0.98
TR1-0	0.98
TR1-0	0.98
TR1-0	0.98
TR1-0	0.98
TR1-0	0.98015
TR1-0	0.980151
TR1-0	0.980151
TR1-0	0.982888
TR1-0	0.982888
TR1-0	0.988364
TR1-0	0.988364
TR1-0	0.99
TR1-0	0.99
TR1-0	0.99
TR1-0	0.99
TR1-0	0.99
TR1-0	0.99
TR1-0	0.99
TR1-0	0.99
TR1-0	0.99
TR1-0	0.99
TR1-0	0.99
TR1-0	0.99
TR1-0	0.99
TR1-0	0.99
TR1-0	0.99
TR1-0	0.99
TR1-0	0.99
TR1-0	0.99
TR1-0	0.99
TR1-0	0.99
TR1-0	0.99
TR1-0	0.99
TR1-0	0.99
TR1-0	0.99
TR1-0	0.991102
TR1-0	0.99384
TR1-0	0.996577
TR1-0	0.996578
TR1-0	0.999316
TR1-0	1
TR1-0	1
TR1-0	1
TR1-0	1
TR1-0	1
TR1-0	1
TR1-0	1
TR1-0	1
TR1-0	1
TR1-0	1
TR1-0	1
TR1-0	1
TR1-0	1
TR1-0	1
TR1-0	1
TR1-0	1
TR1-0	1
TR1-0	1
TR1-0	1
TR1-0	1
TR1-0	1
TR1-0	1
TR1-0	1
TR1-0	1
TR1-0	1
TR1-0	1
TR1-0	1
TR1-0	1
TR1-0	1
TR1-0	1
TR1-0	1
TR1-0	1
TR1-0	1
TR1-0	1
TR1-0	1
TR1-0	1
TR1-0	1.00205
TR1-0	1.00479
TR1-0	1.00753
TR1-0	1.00753
TR1-0	1.01
TR1-0	1.01
TR1-0	1.01
TR1-0	1.01
TR1-0	1.01
TR1-0	1.01
TR1-0	1.01
TR1-0	1.01
TR1-0	1.01
TR1-0	1.01
TR1-0	1.01
TR1-0	1.01
TR1-0	1.01
TR1-0	1.01
TR1-0	1.01
TR1-0	1.01
TR1-0	1.01
TR1-0	1.01
TR1-0	1.01
TR1-0	1.01
TR1-0	1.01
TR1-0	1.01
TR1-0	1.01
TR1-0	1.01
TR1-0	1.01
TR1-0	1.01
TR1-0	1.01
TR1-0	1.01
TR1-0	1.01
TR1-0	1.01
TR1-0	1.01
TR1-0	1.01
TR1-0	1.01
TR1-0	1.01
TR1-0	1.01
TR1-0	1.01
TR1-0	1.01
TR1-0	1.01
TR1-0	1.01
TR1-0	1.01
TR1-0	1.01
TR1-0	1.01
TR1-0	1.01
TR1-0	1.01027
TR1-0	1.013
TR1-0	1.013
TR1-0	1.01848
TR1-0	1.01848
TR1-0	1.01848
TR1-0	1.01848
TR1-0	1.02
TR1-0	1.02
TR1-0	1.02
TR1-0	1.02
TR1-0	1.02
TR1-0	1.02
TR1-0	1.02
TR1-0	1.02
TR1-0	1.02
TR1-0	1.02
TR1-0	1.02
TR1-0	1.02
TR1-0	1.02
TR1-0	1.02
TR1-0	1.02
TR1-0	1.02
TR1-0	1.02
TR1-0	1.02
TR1-0	1.02
TR1-0	1.02
TR1-0	1.02
TR1-0	1.02
TR1-0	1.02
TR1-0	1.02
TR1-0	1.02122
TR1-0	1.02396
TR1-0	1.03
TR1-0	1.03
TR1-0	1.03
TR1-0	1.03
TR1-0	1.03
TR1-0	1.03
TR1-0	1.03
TR1-0	1.03
TR1-0	1.03
TR1-0	1.03
TR1-0	1.03
TR1-0	1.03
TR1-0	1.03
TR1-0	1.03
TR1-0	1.03
TR1-0	1.03
TR1-0	1.03
TR1-0	1.03
TR1-0	1.03217
TR1-0	1.04
TR1-0	1.04
TR1-0	1.04
TR1-0	1.04
TR1-0	1.04
TR1-0	1.04
TR1-0	1.04
TR1-0	1.04
TR1-0	1.04
TR1-0	1.04
TR1-0	1.04
TR1-0	1.04
TR1-0	1.04
TR1-0	1.04038
TR1-0	1.05
TR1-0	1.05
TR1-0	1.05
TR1-0	1.05
TR1-0	1.05
TR1-0	1.05
TR1-0	1.05
TR1-0	1.05
TR1-0	1.05
TR1-0	1.06
TR1-0	1.06
TR1-0	1.06
TR1-0	1.06
TR1-0	1.06
TR1-0	1.06502
TR1-0	1.06776
TR1-0	1.06776
TR1-0	1.07
TR1-0	1.07
TR1-0	1.07
TR1-0	1.07
TR1-0	1.07
TR1-0	1.07871
TR1-0	1.08
TR1-0	1.08
TR1-0	1.08
TR1-0	1.08
TR1-0	1.08
TR1-0	1.08
TR1-0	1.08
TR1-0	1.08
TR1-0	1.08419
TR1-0	1.09
TR1-0	1.09
TR1-0	1.09
TR1-0	1.09
TR1-0	1.09
TR1-0	1.09
TR1-0	1.0924
TR1-0	1.1
TR1-0	1.1
TR1-0	1.1
TR1-0	1.1
TR1-0	1.1
TR1-0	1.1
TR1-0	1.1
TR1-0	1.1
TR1-0	1.1
TR1-0	1.10883
TR1-0	1.11
TR1-0	1.12
TR1-0	1.12
TR1-0	1.12
TR1-0	1.12
TR1-0	1.14
TR1-0	1.14
TR1-0	1.15
TR1-0	1.15
TR1-0	1.16
TR1-0	1.16
TR1-0	1.16906
TR1-0	1.17
TR1-0	1.18
TR1-0	1.18823
TR1-0	1.19
TR1-0	1.19
TR1-0	1.19
TR1-0	1.1937
TR1-0	1.19644
TR1-0	1.2
TR1-0	1.2
TR1-0	1.2
TR1-0	1.2
TR1-0	1.2
TR1-0	1.2
TR1-0	1.20465
TR1-0	1.20465
TR1-0	1.21
TR1-0	1.21
TR1-0	1.21
TR1-0	1.2156
TR1-0	1.22
TR1-0	1.22
TR1-0	1.2293
TR1-0	1.23
TR1-0	1.23
TR1-0	1.23
TR1-0	1.23
TR1-0	1.23203
TR1-0	1.23477
TR1-0	1.23477
TR1-0	1.23751
TR1-0	1.24
TR1-0	1.24
TR1-0	1.24
TR1-0	1.24
TR1-0	1.24298
TR1-0	1.24572
TR1-0	1.24846
TR1-0	1.24846
TR1-0	1.24846
TR1-0	1.24846
TR1-0	1.24846
TR1-0	1.25
TR1-0	1.25
TR1-0	1.25
TR1-0	1.25
TR1-0	1.25
TR1-0	1.2512
TR1-0	1.25394
TR1-0	1.25394
TR1-0	1.25394
TR1-0	1.25394
TR1-0	1.25667
TR1-0	1.25667
TR1-0	1.26
TR1-0	1.26
TR1-0	1.26
TR1-0	1.26
TR1-0	1.26
TR1-0	1.26
TR1-0	1.26
TR1-0	1.26
TR1-0	1.26
TR1-0	1.26
TR1-0	1.26
TR1-0	1.26
TR1-0	1.26
TR1-0	1.26
TR1-0	1.26215
TR1-0	1.26215
TR1-0	1.26489
TR1-0	1.26489
TR1-0	1.26489
TR1-0	1.26762
TR1-0	1.27
TR1-0	1.27
TR1-0	1.27
TR1-0	1.27
TR1-0	1.27
TR1-0	1.27
TR1-0	1.27
TR1-0	1.27
TR1-0	1.27036
TR1-0	1.27036
TR1-0	1.2731
TR1-0	1.28
TR1-0	1.28
TR1-0	1.28
TR1-0	1.28
TR1-0	1.28
TR1-0	1.28
TR1-0	1.28
TR1-0	1.28
TR1-0	1.28
TR1-0	1.28131
TR1-0	1.28131
TR1-0	1.28131
TR1-0	1.28131
TR1-0	1.28679
TR1-0	1.28679
TR1-0	1.28953
TR1-0	1.29
TR1-0	1.29
TR1-0	1.29
TR1-0	1.29
TR1-0	1.29
TR1-0	1.29
TR1-0	1.295
TR1-0	1.295
TR1-0	1.3
TR1-0	1.3
TR1-0	1.3
TR1-0	1.3
TR1-0	1.3
TR1-0	1.3
TR1-0	1.3
TR1-0	1.3
TR1-0	1.3
TR1-0	1.3
TR1-0	1.3
TR1-0	1.30048
TR1-0	1.30869
TR1-0	1.31
TR1-0	1.31
TR1-0	1.31
TR1-0	1.31
TR1-0	1.31
TR1-0	1.31
TR1-0	1.31
TR1-0	1.31
TR1-0	1.31
TR1-0	1.31
TR1-0	1.31
TR1-0	1.31
TR1-0	1.31
TR1-0	1.31691
TR1-0	1.31964
TR1-0	1.32
TR1-0	1.32
TR1-0	1.32
TR1-0	1.32
TR1-0	1.32786
TR1-0	1.33
TR1-0	1.33
TR1-0	1.34
TR1-0	1.34
TR1-0	1.34155
TR1-0	1.34155
TR1-0	1.34976
TR1-0	1.35
TR1-0	1.35
TR1-0	1.3525
TR1-0	1.35524
TR1-0	1.35797
TR1-0	1.35797
TR1-0	1.36
TR1-0	1.36
TR1-0	1.36
TR1-0	1.36
TR1-0	1.38
TR1-0	1.38261
TR1-0	1.39
TR1-0	1.39083
TR1-0	1.40178
TR1-0	1.40999
TR1-0	1.41
TR1-0	1.41
TR1-0	1.41
TR1-0	1.42
TR1-0	1.42094
TR1-0	1.42642
TR1-0	1.43
TR1-0	1.43
TR1-0	1.43463
TR1-0	1.44
TR1-0	1.44
TR1-0	1.44011
TR1-0	1.45
TR1-0	1.45
TR1-0	1.45
TR1-0	1.46
TR1-0	1.46
TR1-0	1.46
TR1-0	1.46
TR1-0	1.46
TR1-0	1.46
TR1-0	1.47
TR1-0	1.47
TR1-0	1.47
TR1-0	1.47
TR1-0	1.48
TR1-0	1.48
TR1-0	1.48
TR1-0	1.48
TR1-0	1.48
TR1-0	1.48
TR1-0	1.48
TR1-0	1.48
TR1-0	1.48
TR1-0	1.48
TR1-0	1.48
TR1-0	1.48939
TR1-0	1.49
TR1-0	1.49
TR1-0	1.49
TR1-0	1.49
TR1-0	1.49
TR1-0	1.49
TR1-0	1.49
TR1-0	1.49
TR1-0	1.49
TR1-0	1.49
TR1-0	1.49
TR1-0	1.49
TR1-0	1.49
TR1-0	1.49
TR1-0	1.49
TR1-0	1.49
TR1-0	1.49
TR1-0	1.49
TR1-0	1.5
TR1-0	1.5
TR1-0	1.5
TR1-0	1.5
TR1-0	1.5
TR1-0	1.5
TR1-0	1.5
TR1-0	1.5
TR1-0	1.5
TR1-0	1.5
TR1-0	1.5
TR1-0	1.5
TR1-0	1.5
TR1-0	1.5
TR1-0	1.5
TR1-0	1.5
TR1-0	1.5
TR1-0	1.5
TR1-0	1.5
TR1-0	1.5
TR1-0	1.5
TR1-0	1.5
TR1-0	1.5
TR1-0	1.5
TR1-0	1.5
TR1-0	1.5
TR1-0	1.5
TR1-0	1.5
TR1-0	1.5
TR1-0	1.5
TR1-0	1.50856
TR1-0	1.51
TR1-0	1.51
TR1-0	1.51
TR1-0	1.51
TR1-0	1.51
TR1-0	1.51
TR1-0	1.51
TR1-0	1.51
TR1-0	1.51
TR1-0	1.51
TR1-0	1.51
TR1-0	1.51
TR1-0	1.51
TR1-0	1.51
TR1-0	1.51
TR1-0	1.51
TR1-0	1.51
TR1-0	1.51
TR1-0	1.51
TR1-0	1.51
TR1-0	1.51
TR1-0	1.51
TR1-0	1.51
TR1-0	1.51
TR1-0	1.51
TR1-0	1.51
TR1-0	1.51
TR1-0	1.51
TR1-0	1.51
TR1-0	1.51
TR1-0	1.51
TR1-0	1.51
TR1-0	1.51
TR1-0	1.51
TR1-0	1.51
TR1-0	1.51
TR1-0	1.51
TR1-0	1.51
TR1-0	1.51
TR1-0	1.51
TR1-0	1.51
TR1-0	1.52
TR1-0	1.52
TR1-0	1.52
TR1-0	1.52
TR1-0	1.52
TR1-0	1.52
TR1-0	1.52
TR1-0	1.52
TR1-0	1.52
TR1-0	1.52
TR1-0	1.52
TR1-0	1.52
TR1-0	1.52
TR1-0	1.52
TR1-0	1.52
TR1-0	1.52225
TR1-0	1.52772
TR1-0	1.53
TR1-0	1.53
TR1-0	1.53
TR1-0	1.53
TR1-0	1.53
TR1-0	1.53
TR1-0	1.53
TR1-0	1.53
TR1-0	1.53
TR1-0	1.53
TR1-0	1.53
TR1-0	1.53
TR1-0	1.54
TR1-0	1.54
TR1-0	1.54
TR1-0	1.54
TR1-0	1.54
TR1-0	1.54
TR1-0	1.54
TR1-0	1.54
TR1-0	1.54
TR1-0	1.54
TR1-0	1.54
TR1-0	1.54
TR1-0	1.54
TR1-0	1.54
TR1-0	1.54
TR1-0	1.54
TR1-0	1.54
TR1-0	1.54
TR1-0	1.54
TR1-0	1.54
TR1-0	1.54
TR1-0	1.54
TR1-0	1.54141
TR1-0	1.55
TR1-0	1.55
TR1-0	1.55
TR1-0	1.55
TR1-0	1.55
TR1-0	1.55
TR1-0	1.55
TR1-0	1.55
TR1-0	1.5551
TR1-0	1.56
TR1-0	1.56
TR1-0	1.56
TR1-0	1.56
TR1-0	1.56
TR1-0	1.56
TR1-0	1.57
TR1-0	1.57
TR1-0	1.57
TR1-0	1.57
TR1-0	1.58
TR1-0	1.58
TR1-0	1.58
TR1-0	1.58
TR1-0	1.58
TR1-0	1.58
TR1-0	1.59
TR1-0	1.59
TR1-0	1.59
TR1-0	1.59
TR1-0	1.59
TR1-0	1.59
TR1-0	1.59
TR1-0	1.59
TR1-0	1.59
TR1-0	1.59
TR1-0	1.59069
TR1-0	1.59617
TR1-0	1.6
TR1-0	1.6
TR1-0	1.6
TR1-0	1.6
TR1-0	1.6
TR1-0	1.6
TR1-0	1.6
TR1-0	1.6
TR1-0	1.61
TR1-0	1.61
TR1-0	1.61
TR1-0	1.61
TR1-0	1.61
TR1-0	1.62
TR1-0	1.63
TR1-0	1.63
TR1-0	1.63
TR1-0	1.63
TR1-0	1.64
TR1-0	1.64
TR1-0	1.64
TR1-0	1.64
TR1-0	1.64
TR1-0	1.65
TR1-0	1.65
TR1-0	1.65
TR1-0	1.65366
TR1-0	1.66
TR1-0	1.66
TR1-0	1.66
TR1-0	1.66735
TR1-0	1.68
TR1-0	1.68
TR1-0	1.68925
TR1-0	1.69
TR1-0	1.69
TR1-0	1.69
TR1-0	1.7
TR1-0	1.71
TR1-0	1.71
TR1-0	1.71937
TR1-0	1.72
TR1-0	1.72
TR1-0	1.73
TR1-0	1.73
TR1-0	1.73
TR1-0	1.7358
TR1-0	1.74
TR1-0	1.74
TR1-0	1.74
TR1-0	1.74
TR1-0	1.74
TR1-0	1.74
TR1-0	1.74
TR1-0	1.74
TR1-0	1.74
TR1-0	1.74
TR1-0	1.74
TR1-0	1.74
TR1-0	1.74
TR1-0	1.74
TR1-0	1.75
TR1-0	1.75
TR1-0	1.75
TR1-0	1.75
TR1-0	1.75
TR1-0	1.75
TR1-0	1.75
TR1-0	1.75
TR1-0	1.75
TR1-0	1.76
TR1-0	1.76
TR1-0	1.76
TR1-0	1.76
TR1-0	1.76
TR1-0	1.76
TR1-0	1.76
TR1-0	1.76
TR1-0	1.76
TR1-0	1.76
TR1-0	1.76
TR1-0	1.76865
TR1-0	1.77
TR1-0	1.77
TR1-0	1.77
TR1-0	1.77
TR1-0	1.77
TR1-0	1.77
TR1-0	1.77413
TR1-0	1.78
TR1-0	1.78
TR1-0	1.78
TR1-0	1.79
TR1-0	1.79
TR1-0	1.79
TR1-0	1.79
TR1-0	1.79
TR1-0	1.79
TR1-0	1.79
TR1-0	1.79
TR1-0	1.79
TR1-0	1.79055
TR1-0	1.79055
TR1-0	1.8
TR1-0	1.8
TR1-0	1.8
TR1-0	1.8
TR1-0	1.8
TR1-0	1.8
TR1-0	1.8
TR1-0	1.8
TR1-0	1.8
TR1-0	1.8
TR1-0	1.8
TR1-0	1.8
TR1-0	1.80698
TR1-0	1.81
TR1-0	1.81
TR1-0	1.81
TR1-0	1.81
TR1-0	1.81
TR1-0	1.81
TR1-0	1.81
TR1-0	1.81
TR1-0	1.81246
TR1-0	1.81793
TR1-0	1.82
TR1-0	1.82
TR1-0	1.82
TR1-0	1.83
TR1-0	1.83
TR1-0	1.83
TR1-0	1.83
TR1-0	1.83162
TR1-0	1.8371
TR1-0	1.8371
TR1-0	1.84
TR1-0	1.84531
TR1-0	1.85
TR1-0	1.85
TR1-0	1.85079
TR1-0	1.86448
TR1-0	1.87
TR1-0	1.87
TR1-0	1.88
TR1-0	1.8809
TR1-0	1.89
TR1-0	1.89
TR1-0	1.89733
TR1-0	1.9
TR1-0	1.9
TR1-0	1.9
TR1-0	1.90281
TR1-0	1.91
TR1-0	1.91
TR1-0	1.91
TR1-0	1.9165
TR1-0	1.9165
TR1-0	1.91923
TR1-0	1.91923
TR1-0	1.92
TR1-0	1.92
TR1-0	1.92
TR1-0	1.92471
TR1-0	1.93
TR1-0	1.93
TR1-0	1.93566
TR1-0	1.94
TR1-0	1.94
TR1-0	1.94935
TR1-0	1.94935
TR1-0	1.95
TR1-0	1.95
TR1-0	1.95
TR1-0	1.95
TR1-0	1.95
TR1-0	1.95
TR1-0	1.95
TR1-0	1.95
TR1-0	1.95
TR1-0	1.95209
TR1-0	1.95209
TR1-0	1.95483
TR1-0	1.95483
TR1-0	1.96
TR1-0	1.96
TR1-0	1.96
TR1-0	1.96
TR1-0	1.96
TR1-0	1.96
TR1-0	1.96
TR1-0	1.9603
TR1-0	1.96304
TR1-0	1.96304
TR1-0	1.96578
TR1-0	1.96851
TR1-0	1.97
TR1-0	1.97
TR1-0	1.97
TR1-0	1.97
TR1-0	1.97
TR1-0	1.97
TR1-0	1.97
TR1-0	1.97
TR1-0	1.97
TR1-0	1.97
TR1-0	1.97399
TR1-0	1.97399
TR1-0	1.97399
TR1-0	1.97399
TR1-0	1.97673
TR1-0	1.97673
TR1-0	1.97947
TR1-0	1.98
TR1-0	1.98
TR1-0	1.98
TR1-0	1.98
TR1-0	1.98
TR1-0	1.98
TR1-0	1.98
TR1-0	1.98
TR1-0	1.98
TR1-0	1.98
TR1-0	1.98
TR1-0	1.98
TR1-0	1.9822
TR1-0	1.98768
TR1-0	1.98768
TR1-0	1.99
TR1-0	1.99
TR1-0	1.99
TR1-0	1.99
TR1-0	1.99
TR1-0	1.99
TR1-0	1.99
TR1-0	1.99
TR1-0	1.99
TR1-0	1.99
TR1-0	1.99
TR1-0	1.99
TR1-0	1.99
TR1-0	1.99
TR1-0	1.99
TR1-0	1.99
TR1-0	1.99
TR1-0	1.99
TR1-0	1.99
TR1-0	1.99
TR1-0	1.99
TR1-0	1.99
TR1-0	1.99
TR1-0	1.99042
TR1-0	1.99042
TR1-0	1.99316
TR1-0	1.99316
TR1-0	1.99589
TR1-0	1.99589
TR1-0	1.99589
TR1-0	2
TR1-0	2
TR1-0	2
TR1-0	2
TR1-0	2
TR1-0	2
TR1-0	2
TR1-0	2
TR1-0	2
TR1-0	2
TR1-0	2
TR1-0	2
TR1-0	2
TR1-0	2
TR1-0	2
TR1-0	2
TR1-0	2
TR1-0	2
TR1-0	2
TR1-0	2
TR1-0	2
TR1-0	2
TR1-0	2
TR1-0	2
TR1-0	2
TR1-0	2.00137
TR1-0	2.00411
TR1-0	2.00411
TR1-0	2.00411
TR1-0	2.01
TR1-0	2.01
TR1-0	2.01
TR1-0	2.01
TR1-0	2.01
TR1-0	2.01
TR1-0	2.01
TR1-0	2.01
TR1-0	2.01
TR1-0	2.01
TR1-0	2.01
TR1-0	2.01
TR1-0	2.01
TR1-0	2.01
TR1-0	2.01
TR1-0	2.01
TR1-0	2.01
TR1-0	2.01
TR1-0	2.01
TR1-0	2.01
TR1-0	2.01
TR1-0	2.01
TR1-0	2.01
TR1-0	2.01
TR1-0	2.01
TR1-0	2.01
TR1-0	2.01
TR1-0	2.01
TR1-0	2.01
TR1-0	2.01
TR1-0	2.01
TR1-0	2.01
TR1-0	2.01
TR1-0	2.01
TR1-0	2.01
TR1-0	2.01
TR1-0	2.01
TR1-0	2.01
TR1-0	2.01
TR1-0	2.01
TR1-0	2.01
TR1-0	2.01
TR1-0	2.01
TR1-0	2.01
TR1-0	2.01
TR1-0	2.01232
TR1-0	2.01232
TR1-0	2.01232
TR1-0	2.01232
TR1-0	2.01506
TR1-0	2.0178
TR1-0	2.02
TR1-0	2.02
TR1-0	2.02
TR1-0	2.02
TR1-0	2.02
TR1-0	2.02
TR1-0	2.02
TR1-0	2.02
TR1-0	2.02
TR1-0	2.02
TR1-0	2.02
TR1-0	2.02
TR1-0	2.02
TR1-0	2.02
TR1-0	2.02
TR1-0	2.02
TR1-0	2.02
TR1-0	2.02
TR1-0	2.02
TR1-0	2.02
TR1-0	2.02
TR1-0	2.02
TR1-0	2.02
TR1-0	2.02
TR1-0	2.02
TR1-0	2.02
TR1-0	2.02
TR1-0	2.02
TR1-0	2.02
TR1-0	2.02
TR1-0	2.02
TR1-0	2.02
TR1-0	2.02
TR1-0	2.02053
TR1-0	2.02053
TR1-0	2.02327
TR1-0	2.02327
TR1-0	2.02327
TR1-0	2.02327
TR1-0	2.02601
TR1-0	2.03
TR1-0	2.03
TR1-0	2.03
TR1-0	2.03
TR1-0	2.03
TR1-0	2.03
TR1-0	2.03
TR1-0	2.03
TR1-0	2.03
TR1-0	2.03
TR1-0	2.03
TR1-0	2.03
TR1-0	2.03
TR1-0	2.03
TR1-0	2.03
TR1-0	2.03
TR1-0	2.03
TR1-0	2.03
TR1-0	2.03
TR1-0	2.03
TR1-0	2.03
TR1-0	2.03
TR1-0	2.03148
TR1-0	2.03149
TR1-0	2.03422
TR1-0	2.03696
TR1-0	2.0397
TR1-0	2.04
TR1-0	2.04
TR1-0	2.04
TR1-0	2.04
TR1-0	2.04
TR1-0	2.04
TR1-0	2.04
TR1-0	2.04
TR1-0	2.04
TR1-0	2.04
TR1-0	2.04
TR1-0	2.04
TR1-0	2.04
TR1-0	2.04
TR1-0	2.04
TR1-0	2.04
TR1-0	2.04
TR1-0	2.04
TR1-0	2.04
TR1-0	2.04
TR1-0	2.04
TR1-0	2.04244
TR1-0	2.05
TR1-0	2.05
TR1-0	2.05
TR1-0	2.05
TR1-0	2.05
TR1-0	2.05
TR1-0	2.05
TR1-0	2.05
TR1-0	2.05
TR1-0	2.05
TR1-0	2.05
TR1-0	2.05
TR1-0	2.05
TR1-0	2.05
TR1-0	2.05065
TR1-0	2.05065
TR1-0	2.05339
TR1-0	2.05339
TR1-0	2.05339
TR1-0	2.05886
TR1-0	2.05886
TR1-0	2.06
TR1-0	2.06
TR1-0	2.06
TR1-0	2.06
TR1-0	2.06
TR1-0	2.06
TR1-0	2.06
TR1-0	2.06
TR1-0	2.06
TR1-0	2.06
TR1-0	2.06
TR1-0	2.06
TR1-0	2.06
TR1-0	2.06
TR1-0	2.06
TR1-0	2.06
TR1-0	2.06
TR1-0	2.06
TR1-0	2.0616
TR1-0	2.0616
TR1-0	2.0616
TR1-0	2.06434
TR1-0	2.06434
TR1-0	2.06708
TR1-0	2.06982
TR1-0	2.06982
[truncated: 28,644 more rows]

## Sheet: Figure1b-Graph_lines
Start_State	Start_Age	End_State	End_Age
TR1-0	0.81	TR1-1	1.07
TR1-0	0.9	TR1-1	1.44
TR1-0	1	TR1-1	1.25
TR1-0	1	TR1-1	1.52
TR1-0	1.5	TR1-1	2.01
TR1-0	1.5	TR1-1	2.27
TR1-0	1.51	TR1-1	2.07
TR1-0	1.54	TR1-1	1.85
TR1-0	1.98	TR1-1	9.93
TR1-0	1.99	TR1-1	9.96
TR1-0	2.01	TR1-1	2.24
TR1-0	2.02	TR1-1	2.97
TR1-0	2.05065	TR1-1	2.15195
TR1-0	2.1	TR1-1	3.15
TR1-0	2.12	TR1-1	12.99
TR1-0	2.52	TR1-1	3.05
TR1-0	3.02	TR1-1	3.35
TR1-0	3.04	TR1-1	4.04
TR1-0	3.06	TR1-1	4.17
TR1-0	3.08	TR1-1	12.05
TR1-0	3.31	TR1-1	9.27
TR1-0	3.43	TR1-1	10.62
TR1-0	3.94	TR1-1	4.96
TR1-0	3.99	TR1-1	4.53
TR1-0	4	TR1-1	4.98
TR1-0	4.01	TR1-1	5.89
TR1-0	4.04	TR1-1	5.04
TR1-0	4.06	TR1-1	9.13
TR1-0	4.07	TR1-1	5.23
TR1-0	4.08	TR1-1	5.18
TR1-0	4.28	TR1-1	4.54
TR1-0	4.29	TR1-1	5.04
TR1-0	4.96372	TR1-1	7.92334
TR1-0	5.09	TR1-1	6.05
TR1-0	5.12	TR1-1	6.16
TR1-0	5.20192	TR1-1	15.9398
TR1-0	5.37166	TR1-1	15.989
TR1-0	5.64819	TR1-1	6.69952
TR1-0	6.01	TR1-1	9.14
TR1-0	7.04	TR1-1	8.03
TR1-0	7.12	TR1-1	8.03
TR1-0	7.26	TR1-1	9.3
TR1-0	8.08	TR1-1	8.58
TR1-0	8.12	TR1-1	8.96
TR1-0	8.14237	TR1-1	11.436
TR1-0	8.8104	TR1-1	9.9603
TR1-0	9.22	TR1-1	9.51
TR1-0	9.29774	TR1-1	10.2587
TR1-0	9.96	TR1-1	10.97
TR1-0	10.02	TR1-1	11
TR1-0	11.67	TR1-1	12.12
TR1-0	12.57	TR1-1	12.83
TR1-0	12.9336	TR1-1	15.0418
TR1-0	13.11	TR1-1	13.99
TR1-0	14.6037	TR1-1	15.6167
TR1-1	1.44	TR1-2	1.7
TR1-1	1.85	TR1-2	2.02
TR1-1	1.97	TR1-2	1.99
TR1-1	2.06	TR1-2	3.97
TR1-1	2.14	TR1-2	3.07
TR1-1	2.49	TR1-2	2.76
TR1-1	2.83	TR1-2	3.06
TR1-1	3.02	TR1-2	4.03
TR1-1	3.28	TR1-2	3.49
TR1-1	4.16153	TR1-2	4.73922
TR1-1	4.24	TR1-2	4.49
TR1-1	4.53	TR1-2	4.88
TR1-1	4.98	TR1-2	5.27
TR1-1	5.42	TR1-2	5.66
TR1-1	5.82	TR1-2	6.26
TR1-1	6.05	TR1-2	7.12
TR1-1	6.14	TR1-2	6.4
TR1-1	6.16	TR1-2	7.09
TR1-1	6.19	TR1-2	6.44
TR1-1	8.03	TR1-2	8.26
TR1-1	8.03	TR1-2	8.24
TR1-1	8.82	TR1-2	9.06
TR1-1	9.14	TR1-2	9.44
TR1-1	9.27	TR1-2	9.94
TR1-1	9.51	TR1-2	9.74
TR1-1	9.96	TR1-2	11.25
TR1-1	10.08	TR1-2	10.35
TR1-1	10.1383	TR1-2	10.4394
TR1-1	10.6174	TR1-2	10.8884
TR1-1	10.97	TR1-2	11.3
TR1-1	11	TR1-2	11.99
TR1-1	12.12	TR1-2	12.31
TR1-1	12.83	TR1-2	13.11
TR1-1	13.36	TR1-2	13.61
TR1-1	14.9815	TR1-2	15.9973
TR1-1	15.0418	TR1-2	15.6742
TR2-0	0.125941	TR2-1	5.14716
TR2-0	0.238193	TR2-1	0.476386
TR2-0	0.257358	TR2-1	1.96578
TR2-0	0.320329	TR2-1	0.528405
TR2-0	0.49	TR2-1	0.81
TR2-0	0.514716	TR2-1	0.799452
TR2-0	0.53	TR2-1	0.78
TR2-0	0.54	TR2-1	0.77
TR2-0	0.54	TR2-1	1.04
TR2-0	0.54	TR2-1	0.81
TR2-0	0.55	TR2-1	0.88
TR2-0	0.55	TR2-1	1.03
TR2-0	0.76	TR2-1	1.03
TR2-0	0.774812	TR2-1	0.966461
TR2-0	0.818617	TR2-1	1.97399
TR2-0	0.92	TR2-1	1.43
TR2-0	1	TR2-1	1.67
TR2-0	1.01	TR2-1	1.48
TR2-0	1.01	TR2-1	1.6
TR2-0	1.04	TR2-1	3.41
TR2-0	1.04	TR2-1	1.25
TR2-0	1.05	TR2-1	1.59
TR2-0	1.07	TR2-1	1.62
TR2-0	1.21	TR2-1	1.49
TR2-0	1.42	TR2-1	1.68
TR2-0	1.43	TR2-1	1.91
TR2-0	1.49	TR2-1	1.75
TR2-0	1.49	TR2-1	1.76
TR2-0	1.51	TR2-1	2.03
TR2-0	1.577	TR2-1	1.99316
TR2-0	1.6	TR2-1	1.86
TR2-0	1.64	TR2-1	2.36
TR2-0	1.79603	TR2-1	1.8371
TR2-0	1.9	TR2-1	2.4
TR2-0	1.98	TR2-1	2.9
TR2-0	1.99042	TR2-1	3.00616
TR2-0	1.99316	TR2-1	3.87132
TR2-0	2	TR2-1	3.04
TR2-0	2	TR2-1	5
TR2-0	2.02	TR2-1	2.5
TR2-0	2.03	TR2-1	2.03
TR2-0	2.04	TR2-1	3.03
TR2-0	2.06	TR2-1	3.04
TR2-0	2.0616	TR2-1	3.88501
TR2-0	2.09993	TR2-1	13.5907
TR2-0	2.1	TR2-1	5.6
TR2-0	2.141	TR2-1	4.01643
TR2-0	2.14921	TR2-1	4.50376
TR2-0	2.19	TR2-1	3.17
TR2-0	2.2	TR2-1	5.3
TR2-0	2.25	TR2-1	2.5
TR2-0	2.27	TR2-1	3
TR2-0	2.32991	TR2-1	2.5462
TR2-0	2.52	TR2-1	3
TR2-0	2.53	TR2-1	2.78
TR2-0	2.68	TR2-1	3
TR2-0	2.7	TR2-1	5.6
TR2-0	2.81	TR2-1	3.96
TR2-0	2.88	TR2-1	3.43
TR2-0	2.89665	TR2-1	5.17728
TR2-0	3.05	TR2-1	3.92
TR2-0	3.12	TR2-1	3.92
TR2-0	3.13	TR2-1	3.98
TR2-0	3.42779	TR2-1	3.96714
TR2-0	3.99	TR2-1	5
TR2-0	4.00821	TR2-1	4.75565
TR2-0	4.09	TR2-1	9.99
TR2-0	4.09	TR2-1	5
TR2-0	4.15	TR2-1	5.01
TR2-0	4.27379	TR2-1	5.29774
TR2-0	4.3039	TR2-1	5.51129
TR2-0	4.33	TR2-1	5.15
TR2-0	4.45174	TR2-1	5.53867
TR2-0	4.5	TR2-1	5.04
TR2-0	4.53388	TR2-1	5.28405
TR2-0	4.9692	TR2-1	5.98768
TR2-0	4.98	TR2-1	6.03
TR2-0	5.00205	TR2-1	6.02601
TR2-0	5.01	TR2-1	6.02
TR2-0	5.01	TR2-1	5.5
TR2-0	5.01027	TR2-1	7.90418
TR2-0	5.03765	TR2-1	8.20534
TR2-0	5.11157	TR2-1	8.25188
TR2-0	5.13	TR2-1	5.98
TR2-0	5.2	TR2-1	10.37
TR2-0	5.21287	TR2-1	9.77139
TR2-0	5.21561	TR2-1	8.49829
TR2-0	5.3525	TR2-1	8.08487
TR2-0	5.5	TR2-1	6.08
TR2-0	5.74	TR2-1	7.09
TR2-0	5.92	TR2-1	7.8
TR2-0	5.94	TR2-1	6.88
TR2-0	5.97	TR2-1	7.17
TR2-0	5.98	TR2-1	7.1
TR2-0	6	TR2-1	7.02
TR2-0	6.01	TR2-1	7.07
TR2-0	6.02	TR2-1	7.02
TR2-0	6.02	TR2-1	7.19
TR2-0	6.05	TR2-1	7.1
TR2-0	6.05	TR2-1	6.97
TR2-0	6.08	TR2-1	7.16
TR2-0	6.08898	TR2-1	7.25804
TR2-0	6.1	TR2-1	7.12
TR2-0	6.23682	TR2-1	16.1342
TR2-0	6.46	TR2-1	8.59
TR2-0	6.9	TR2-1	7.96
TR2-0	6.92	TR2-1	7.99
TR2-0	6.98	TR2-1	8.07
TR2-0	6.98152	TR2-1	8.3039
TR2-0	7.01	TR2-1	8.16
TR2-0	7.04	TR2-1	7.53
TR2-0	7.16	TR2-1	8.14
TR2-0	7.23	TR2-1	8.55
TR2-0	7.26352	TR2-1	11.0418
TR2-0	7.29911	TR2-1	11.0746
TR2-0	7.3	TR2-1	8.5
TR2-0	7.84	TR2-1	8.82
TR2-0	8.03	TR2-1	9.01
TR2-0	8.04	TR2-1	8.49
TR2-0	8.05	TR2-1	9.16
TR2-0	8.11773	TR2-1	10.9158
TR2-0	8.14511	TR2-1	9.15537
TR2-0	8.15	TR2-1	8.92
TR2-0	8.1807	TR2-1	10.8255
TR2-0	8.21	TR2-1	9.22
TR2-0	8.26	TR2-1	8.74
TR2-0	8.96372	TR2-1	9.96851
TR2-0	9	TR2-1	10.1
TR2-0	9.01	TR2-1	9.53
TR2-0	9.04	TR2-1	10.01
TR2-0	9.08	TR2-1	9.27
TR2-0	9.89459	TR2-1	10.924
TR2-0	9.96	TR2-1	10.98
TR2-0	9.99	TR2-1	10.99
TR2-0	10.01	TR2-1	11.04
TR2-0	10.06	TR2-1	11
TR2-0	10.1	TR2-1	11.11
TR2-0	10.12	TR2-1	11.12
TR2-0	10.23	TR2-1	11.48
TR2-0	10.2724	TR2-1	14.0178
TR2-0	10.37	TR2-1	10.89
TR2-0	10.44	TR2-1	12.06
TR2-0	10.92	TR2-1	11.9
TR2-0	10.94	TR2-1	12.16
TR2-0	10.98	TR2-1	12.08
TR2-0	10.98	TR2-1	11.98
TR2-0	11.03	TR2-1	12.03
TR2-0	11.06	TR2-1	12.06
TR2-0	11.0938	TR2-1	14.0671
TR2-0	11.2	TR2-1	12.07
TR2-0	11.43	TR2-1	11.97
TR2-0	11.5	TR2-1	11.96
TR2-0	11.53	TR2-1	11.99
TR2-0	11.95	TR2-1	12.95
TR2-0	11.96	TR2-1	12.96
TR2-0	12.03	TR2-1	12.45
TR2-0	13.26	TR2-1	13.78
TR2-0	13.8891	TR2-1	14.2971
TR2-0	14.1465	TR2-1	15.0664
TR2-0	14.5216	TR2-1	18.0096
TR2-0	16.4736	TR2-1	17.5058
TR2-0	17.4264	TR2-1	21.64
TR2-0	22.1684	TR2-1	23.154
TR2-1	0.81	TR2-2	1.09
TR2-1	1.04	TR2-2	1.32
TR2-1	1.25	TR2-2	1.58
TR2-1	1.26215	TR2-2	2.02875
TR2-1	1.54	TR2-2	2.03
TR2-1	1.62	TR2-2	1.86
TR2-1	1.75	TR2-2	1.96
TR2-1	1.76	TR2-2	2
TR2-1	1.88	TR2-2	2.18
TR2-1	2.02	TR2-2	2.27
TR2-1	2.03	TR2-2	3.33
TR2-1	2.18	TR2-2	2.43
TR2-1	2.45	TR2-2	3.02
TR2-1	3.01	TR2-2	3.87
TR2-1	3.03	TR2-2	3.37
TR2-1	3.57	TR2-2	4.02
TR2-1	3.72	TR2-2	4.89
TR2-1	3.82	TR2-2	4.06
TR2-1	4.18	TR2-2	4.45
TR2-1	4.32	TR2-2	4.61
TR2-1	4.7091	TR2-2	4.88159
TR2-1	4.76	TR2-2	6.26
TR2-1	4.97	TR2-2	6.35
TR2-1	5.7	TR2-2	6.03
TR2-1	7.08008	TR2-2	7.37303
TR2-1	7.72348	TR2-2	8.22724
TR2-1	8.22	TR2-2	8.45
TR2-1	8.22	TR2-2	8.45
TR2-1	8.38	TR2-2	8.62
TR2-1	8.54209	TR2-2	12.9117
TR2-1	8.59	TR2-2	8.91
TR2-1	9.01	TR2-2	10.17
TR2-1	9.08	TR2-2	9.49
TR2-1	9.79	TR2-2	10.04
TR2-1	10.21	TR2-2	10.92
TR2-1	10.8255	TR2-2	11.3238
TR2-1	10.9541	TR2-2	15.3566
TR2-1	11.0746	TR2-2	11.7262
TR2-1	11.31	TR2-2	11.56
TR2-1	11.48	TR2-2	12.06
TR2-1	11.49	TR2-2	11.78
TR2-2	1.58	TR2-3	1.7
TR2-2	1.86	TR2-3	2.12
TR2-2	2.02875	TR2-3	2.27515
TR2-2	2.18	TR2-3	2.73
TR2-2	2.43	TR2-3	2.73
TR2-2	2.46	TR2-3	2.79
TR2-2	3.02	TR2-3	3.35
TR2-2	3.33	TR2-3	3.92
TR2-2	3.37	TR2-3	3.6
TR2-2	3.87	TR2-3	4.08
TR2-2	4.02	TR2-3	4.32
TR2-2	4.06	TR2-3	4.32
TR2-2	4.45	TR2-3	4.72
TR2-2	4.86	TR2-3	5.11
TR2-2	4.88159	TR2-3	5.07597
TR2-2	4.89	TR2-3	5.31
TR2-2	6.35	TR2-3	7.69
TR2-2	6.62	TR2-3	6.93
TR2-2	7.37303	TR2-3	7.55921
TR2-2	8.22724	TR2-3	8.87611
TR2-2	8.45	TR2-3	8.68
TR2-2	8.45	TR2-3	8.73
TR2-2	8.62	TR2-3	8.85
TR2-2	8.91	TR2-3	9.16
TR2-2	9.49	TR2-3	9.77
TR2-2	10.04	TR2-3	10.31
TR2-2	10.17	TR2-3	10.37
TR2-2	11.3238	TR2-3	12.1971
TR2-2	11.56	TR2-3	11.85
TR2-2	11.7262	TR2-3	12.4901
TR2-2	11.78	TR2-3	12.02
TR2-2	15.3566	TR2-3	19.3621
TR2-3	2.73	TR2-4	3.91
TR2-3	4.95	TR2-4	5.2
TR2-3	5.72	TR2-4	5.97
TR2-3	5.96	TR2-4	6.49
TR2-3	6.07	TR2-4	6.3
TR2-3	7.3	TR2-4	7.57
TR2-3	8.01643	TR2-4	8.32033
TR2-3	8.21903	TR2-4	13.6537
TR2-3	8.53	TR2-4	8.77
TR2-3	8.8	TR2-4	9.09
TR2-3	9.27036	TR2-4	9.57153
TR2-3	9.7	TR2-4	9.99
TR2-3	9.89	TR2-4	10.1
TR2-3	10.13	TR2-4	10.35
TR2-3	10.31	TR2-4	10.58
TR2-3	10.94	TR2-4	11.23
TR2-3	11.84	TR2-4	12.04
TR2-3	13.94	TR2-4	14.49
TR2-3	16.0137	TR2-4	16.5722
TR3-0	0.180698	TR3-1	0.238193
TR3-0	0.19165	TR3-1	0.235455
TR3-0	0.48	TR3-1	1.06
TR3-0	0.5	TR3-1	0.98
TR3-0	0.53	TR3-1	1.09
TR3-0	0.58	TR3-1	0.83
TR3-0	0.75	TR3-1	1.05
TR3-0	0.774812	TR3-1	1.03217
TR3-0	0.791239	TR3-1	0.843258
TR3-0	0.84052	TR3-1	1.8371
TR3-0	0.99	TR3-1	1.57
TR3-0	1	TR3-1	1.51
TR3-0	1.01	TR3-1	1.49
TR3-0	1.03	TR3-1	1.61
TR3-0	1.03	TR3-1	1.51
TR3-0	1.12	TR3-1	1.74
TR3-0	1.27858	TR3-1	11.4798
TR3-0	1.32786	TR3-1	2.01506
TR3-0	1.53	TR3-1	1.78
TR3-0	1.82	TR3-1	2.1
TR3-0	1.83984	TR3-1	1.96578
TR3-0	1.88912	TR3-1	4.98289
TR3-0	1.91	TR3-1	1.91
TR3-0	1.94114	TR3-1	3.80835
TR3-0	1.98	TR3-1	3.25
TR3-0	1.98	TR3-1	2.04
TR3-0	1.98	TR3-1	2.98
TR3-0	1.98	TR3-1	3.08
TR3-0	1.98	TR3-1	2.95
TR3-0	1.99	TR3-1	4.09
TR3-0	1.99589	TR3-1	3.06092
TR3-0	1.99589	TR3-1	3.92608
TR3-0	2.01	TR3-1	2.99
TR3-0	2.02	TR3-1	2.92
TR3-0	2.03	TR3-1	2.98
TR3-0	2.03	TR3-1	2.98
TR3-0	2.03	TR3-1	3
TR3-0	2.0397	TR3-1	8.84873
TR3-0	2.04	TR3-1	9.55
TR3-0	2.04	TR3-1	3.01
TR3-0	2.04	TR3-1	4.04
TR3-0	2.05886	TR3-1	3.92334
TR3-0	2.09	TR3-1	3
TR3-0	2.09	TR3-1	3
TR3-0	2.09172	TR3-1	3.98905
TR3-0	2.1	TR3-1	3
TR3-0	2.15	TR3-1	2.17
TR3-0	2.16	TR3-1	8.94
TR3-0	2.18	TR3-1	9.24
TR3-0	2.18	TR3-1	3.14
TR3-0	2.32717	TR3-1	4.93087
TR3-0	2.34	TR3-1	3.01
TR3-0	2.43121	TR3-1	3.39493
TR3-0	2.45	TR3-1	2.97
TR3-0	2.51061	TR3-1	3.46886
TR3-0	2.75154	TR3-1	3.01985
TR3-0	2.84736	TR3-1	5.11157
TR3-0	2.91	TR3-1	3.88
TR3-0	2.93	TR3-1	4.06
TR3-0	2.96	TR3-1	3
TR3-0	2.96	TR3-1	3.49
TR3-0	2.97	TR3-1	3
TR3-0	2.98	TR3-1	5.06
TR3-0	2.99	TR3-1	4.09
TR3-0	2.99	TR3-1	3.51
TR3-0	3	TR3-1	3.5
TR3-0	3	TR3-1	3.52
TR3-0	3	TR3-1	3.27
TR3-0	3	TR3-1	3.6
TR3-0	3	TR3-1	3.95
TR3-0	3.03	TR3-1	3.04
TR3-0	3.03	TR3-1	4.03
TR3-0	3.04	TR3-1	11.19
TR3-0	3.05	TR3-1	4.47
TR3-0	3.06092	TR3-1	3.98084
TR3-0	3.07	TR3-1	4.08
TR3-0	3.08	TR3-1	4
TR3-0	3.08	TR3-1	4.02
TR3-0	3.08	TR3-1	4.16
TR3-0	3.08282	TR3-1	4.04107
TR3-0	3.09377	TR3-1	4.05202
TR3-0	3.10198	TR3-1	4.12047
TR3-0	3.1321	TR3-1	5.17728
TR3-0	3.14	TR3-1	3.66
TR3-0	3.18	TR3-1	3.8
TR3-0	3.20876	TR3-1	4.31485
TR3-0	3.21	TR3-1	3.96
TR3-0	3.22519	TR3-1	5.17728
TR3-0	3.25257	TR3-1	4.21355
TR3-0	3.48	TR3-1	3.98
TR3-0	3.48	TR3-1	4.03
TR3-0	3.50719	TR3-1	4.02464
TR3-0	3.7	TR3-1	7.2
TR3-0	3.73443	TR3-1	4.84326
TR3-0	3.87953	TR3-1	4.51198
TR3-0	3.94	TR3-1	5
TR3-0	3.94	TR3-1	5.01
TR3-0	3.96	TR3-1	4.97
TR3-0	3.97	TR3-1	5.04
TR3-0	3.99	TR3-1	4
TR3-0	4	TR3-1	5.97
TR3-0	4	TR3-1	4
TR3-0	4.03	TR3-1	6.09
TR3-0	4.03	TR3-1	5.16
TR3-0	4.04	TR3-1	5.08
TR3-0	4.05	TR3-1	5.05
TR3-0	4.05	TR3-1	5.11
TR3-0	4.06	TR3-1	5.02
TR3-0	4.07	TR3-1	4.65
TR3-0	4.08	TR3-1	8.99
TR3-0	4.08	TR3-1	5.04
TR3-0	4.09	TR3-1	5.01
TR3-0	4.1	TR3-1	5.03
TR3-0	4.1	TR3-1	5.18
TR3-0	4.11	TR3-1	4.17
TR3-0	4.16	TR3-1	4.85
TR3-0	4.16	TR3-1	5.09
TR3-0	4.19	TR3-1	4.49
TR3-0	4.24	TR3-1	4.25
TR3-0	4.24	TR3-1	4.25
TR3-0	4.26831	TR3-1	5.26215
TR3-0	4.31211	TR3-1	5.28131
TR3-0	4.32	TR3-1	4.33
TR3-0	4.39	TR3-1	5.74
TR3-0	4.51	TR3-1	5.09
TR3-0	4.58	TR3-1	11.93
TR3-0	4.58	TR3-1	5.65
TR3-0	4.61	TR3-1	5.07
TR3-0	4.84	TR3-1	6.05
TR3-0	4.85147	TR3-1	5.17728
TR3-0	4.85421	TR3-1	5.36893
TR3-0	4.86242	TR3-1	5.37988
TR3-0	4.88706	TR3-1	5.21013
TR3-0	4.89	TR3-1	7.03
TR3-0	4.89802	TR3-1	5.52772
TR3-0	4.93	TR3-1	6.46
TR3-0	4.94	TR3-1	5.97
TR3-0	4.95	TR3-1	7.03
TR3-0	4.96	TR3-1	5.86
TR3-0	4.96	TR3-1	5.98
TR3-0	4.97	TR3-1	6.01
TR3-0	4.97194	TR3-1	7.7974
TR3-0	4.98563	TR3-1	5.17728
TR3-0	4.99	TR3-1	6.01
TR3-0	5.01848	TR3-1	6.09445
TR3-0	5.05133	TR3-1	5.08966
TR3-0	5.05133	TR3-1	8.07666
TR3-0	5.07	TR3-1	7.33
TR3-0	5.08	TR3-1	6.16
TR3-0	5.15	TR3-1	6.06
TR3-0	5.16	TR3-1	5.99
TR3-0	5.16085	TR3-1	8.09309
TR3-0	5.17454	TR3-1	7.8193
TR3-0	5.18	TR3-1	6.15
TR3-0	5.22382	TR3-1	7.97262
TR3-0	5.23	TR3-1	6.26
TR3-0	5.25	TR3-1	5.49
TR3-0	5.32	TR3-1	5.96
TR3-0	5.32512	TR3-1	7.32375
TR3-0	5.4538	TR3-1	6.0835
TR3-0	5.5	TR3-1	5.94
TR3-0	5.54	TR3-1	6.08
TR3-0	5.79877	TR3-1	9.51951
TR3-0	5.94	TR3-1	6.99
TR3-0	5.97	TR3-1	8.38
TR3-0	5.99	TR3-1	6.53
TR3-0	6	TR3-1	8.02
TR3-0	6.01	TR3-1	7.06
TR3-0	6.02	TR3-1	7.05
TR3-0	6.02	TR3-1	8.24
TR3-0	6.02601	TR3-1	7.11841
TR3-0	6.06	TR3-1	6.96
TR3-0	6.0835	TR3-1	8.09309
TR3-0	6.09	TR3-1	7.02
TR3-0	6.11	TR3-1	8.2
TR3-0	6.13279	TR3-1	7.10198
TR3-0	6.14	TR3-1	6.63
TR3-0	6.16	TR3-1	6.71
TR3-0	6.20671	TR3-1	7.21424
TR3-0	6.24	TR3-1	6.81
TR3-0	6.25873	TR3-1	9.45927
TR3-0	6.34	TR3-1	7.68
TR3-0	6.38	TR3-1	7.55
TR3-0	6.39	TR3-1	6.98
TR3-0	6.39836	TR3-1	7.43326
TR3-0	6.46	TR3-1	6.95
TR3-0	6.49	TR3-1	7.03
TR3-0	6.58	TR3-1	7.63
TR3-0	6.71	TR3-1	7.26
TR3-0	6.74	TR3-1	6.97
TR3-0	6.77	TR3-1	8.07
TR3-0	6.8	TR3-1	8.2
TR3-0	6.81	TR3-1	7.34
TR3-0	6.91	TR3-1	8.03
TR3-0	6.98	TR3-1	7.94
TR3-0	6.98	TR3-1	7.4
TR3-0	7	TR3-1	8.01
TR3-0	7	TR3-1	8
TR3-0	7.01	TR3-1	8.01
TR3-0	7.01985	TR3-1	7.50171
TR3-0	7.06	TR3-1	7.98
TR3-0	7.06	TR3-1	7.53
TR3-0	7.07	TR3-1	7.53
TR3-0	7.11	TR3-1	8.11
TR3-0	7.12	TR3-1	7.99
TR3-0	7.12	TR3-1	8.02
TR3-0	7.12	TR3-1	7.42
TR3-0	7.13	TR3-1	8.01
TR3-0	7.15	TR3-1	8.28
TR3-0	7.21	TR3-1	8.22
TR3-0	7.25	TR3-1	7.64
TR3-0	7.25	TR3-1	7.69
TR3-0	7.26	TR3-1	8.16
TR3-0	7.33	TR3-1	8.32
TR3-0	7.36482	TR3-1	7.87953
TR3-0	7.70979	TR3-1	8.20808
TR3-0	7.76	TR3-1	8.87
TR3-0	7.77002	TR3-1	8.95825
TR3-0	7.9	TR3-1	8.43
TR3-0	7.9	TR3-1	9
TR3-0	7.94	TR3-1	8.53
TR3-0	7.95	TR3-1	8.38
TR3-0	7.96	TR3-1	8.25
TR3-0	7.98084	TR3-1	9.013
TR3-0	8.01	TR3-1	8.26
TR3-0	8.01	TR3-1	9.11
TR3-0	8.02	TR3-1	9.02
TR3-0	8.04	TR3-1	9.06
TR3-0	8.05	TR3-1	9.01
TR3-0	8.07	TR3-1	8.93
TR3-0	8.07392	TR3-1	10.82
TR3-0	8.08	TR3-1	9.17
TR3-0	8.08761	TR3-1	10.7105
TR3-0	8.19	TR3-1	9.14
TR3-0	8.25736	TR3-1	14.6201
TR3-0	8.26557	TR3-1	11.1184
TR3-0	8.27926	TR3-1	9.59617
TR3-0	8.38877	TR3-1	15.1951
TR3-0	8.39	TR3-1	9.08
TR3-0	8.56	TR3-1	9.05
TR3-0	8.76934	TR3-1	9.72211
TR3-0	8.80493	TR3-1	9.79603
TR3-0	8.92	TR3-1	9.91
TR3-0	8.97	TR3-1	10
TR3-0	8.99	TR3-1	10.06
TR3-0	9	TR3-1	10.08
TR3-0	9	TR3-1	9.99
TR3-0	9.01	TR3-1	11
TR3-0	9.01	TR3-1	10
TR3-0	9.01	TR3-1	11.41
TR3-0	9.04	TR3-1	9.59
TR3-0	9.05681	TR3-1	9.9822
TR3-0	9.07	TR3-1	10.09
TR3-0	9.07	TR3-1	9.53
TR3-0	9.08	TR3-1	9.96
TR3-0	9.09514	TR3-1	10.0972
TR3-0	9.1	TR3-1	10.07
TR3-0	9.13	TR3-1	10.04
TR3-0	9.15	TR3-1	9.57
TR3-0	9.22	TR3-1	10.53
TR3-0	9.26762	TR3-1	10.2587
TR3-0	9.31	TR3-1	11.19
TR3-0	9.4	TR3-1	10.07
TR3-0	9.46	TR3-1	10.09
TR3-0	9.50855	TR3-1	10.0205
TR3-0	9.53	TR3-1	10.03
TR3-0	9.55784	TR3-1	10.1136
TR3-0	9.59	TR3-1	10.13
TR3-0	9.68	TR3-1	10.67
TR3-0	9.69	TR3-1	10.39
TR3-0	9.77	TR3-1	11.11
TR3-0	9.95	TR3-1	11.06
TR3-0	9.99	TR3-1	10.97
TR3-0	10.01	TR3-1	10.99
TR3-0	10.01	TR3-1	10.51
TR3-0	10.03	TR3-1	10.54
TR3-0	10.09	TR3-1	11.09
TR3-0	10.0999	TR3-1	11.0938
TR3-0	10.1218	TR3-1	14.475
TR3-0	10.13	TR3-1	11.04
TR3-0	10.15	TR3-1	11.03
TR3-0	10.29	TR3-1	11.75
TR3-0	10.2916	TR3-1	19.718
TR3-0	10.74	TR3-1	11.66
TR3-0	10.78	TR3-1	11.48
TR3-0	10.8966	TR3-1	10.9925
TR3-0	10.9	TR3-1	11.95
TR3-0	10.99	TR3-1	11.99
TR3-0	10.9925	TR3-1	12.0082
TR3-0	11	TR3-1	12.28
TR3-0	11.01	TR3-1	11.99
TR3-0	11.02	TR3-1	12.07
TR3-0	11.02	TR3-1	12
TR3-0	11.02	TR3-1	12
TR3-0	11.03	TR3-1	12.05
TR3-0	11.0746	TR3-1	14.3765
TR3-0	11.09	TR3-1	12.19
TR3-0	11.1294	TR3-1	14.3463
TR3-0	11.1595	TR3-1	14.5435
TR3-0	11.2088	TR3-1	12.3888
TR3-0	11.7782	TR3-1	12.7967
TR3-0	11.9617	TR3-1	13.065
TR3-0	12.01	TR3-1	13.01
TR3-0	12.01	TR3-1	13.16
TR3-0	12.01	TR3-1	14.23
TR3-0	12.28	TR3-1	12.76
TR3-0	12.3833	TR3-1	13.4374
TR3-0	12.4162	TR3-1	12.9035
TR3-0	12.5	TR3-1	12.92
TR3-0	12.9199	TR3-1	13.9247
TR3-0	12.99	TR3-1	14.04
TR3-0	13	TR3-1	13.95
TR3-0	13.1	TR3-1	13.5
TR3-0	13.1663	TR3-1	14.193
TR3-0	13.3826	TR3-1	14.3491
TR3-0	13.6756	TR3-1	14.1711
TR3-0	14.1	TR3-1	15.02
TR3-0	14.1958	TR3-1	20.3641
TR3-0	14.3463	TR3-1	18.0068
TR3-0	14.9596	TR3-1	18.4011
TR3-0	15.6167	TR3-1	16.742
TR3-0	15.91	TR3-1	17.2
TR3-0	15.9452	TR3-1	16.011
TR3-0	16.1314	TR3-1	17.1472
TR3-0	16.98	TR3-1	17.49
TR3-0	20.3422	TR3-1	23.3183
TR3-0	20.6735	TR3-1	21.6947
TR3-1	1.78	TR3-2	1.99
TR3-1	1.99	TR3-2	2.99
TR3-1	2	TR3-2	3
TR3-1	2.3	TR3-2	2.54
TR3-1	3	TR3-2	10.25
TR3-1	3.49	TR3-2	3.97
TR3-1	3.51	TR3-2	3.76
TR3-1	3.66	TR3-2	3.99
TR3-1	3.92	TR3-2	4.89
TR3-1	3.94	TR3-2	4
TR3-1	4.08	TR3-2	4.25
TR3-1	4.09	TR3-2	4.39
TR3-1	4.14	TR3-2	4.39
TR3-1	4.34	TR3-2	4.6
TR3-1	4.49	TR3-2	4.81
TR3-1	4.79	TR3-2	4.97
TR3-1	4.98	TR3-2	5.44
TR3-1	5	TR3-2	5.31
TR3-1	5.04	TR3-2	5.31
TR3-1	5.20192	TR3-2	5.87269
TR3-1	5.31417	TR3-2	5.80424
TR3-1	5.64271	TR3-2	6.04517
TR3-1	5.97	TR3-2	6.21
TR3-1	6.05	TR3-2	7.01
TR3-1	6.15	TR3-2	6.45
TR3-1	6.37	TR3-2	6.68
TR3-1	6.71	TR3-2	6.89
TR3-1	6.77	TR3-2	7
TR3-1	7	TR3-2	7.99
TR3-1	7.04	TR3-2	7.24
TR3-1	7.21424	TR3-2	8.22998
TR3-1	7.4	TR3-2	7.68
TR3-1	7.5	TR3-2	7.81
TR3-1	7.59	TR3-2	7.86
TR3-1	7.73	TR3-2	8
TR3-1	7.74812	TR3-2	8.00548
TR3-1	7.78645	TR3-2	8.80219
TR3-1	7.79	TR3-2	8.11
TR3-1	7.99	TR3-2	8.19
TR3-1	8	TR3-2	8.99
TR3-1	8.03	TR3-2	8.23
TR3-1	8.04	TR3-2	8.99
TR3-1	8.54757	TR3-2	9.10335
TR3-1	8.78	TR3-2	9.26
TR3-1	8.78	TR3-2	9.05
TR3-1	8.94	TR3-2	9.27
TR3-1	9.03	TR3-2	9.98
TR3-1	9.43	TR3-2	11.42
TR3-1	9.46	TR3-2	9.75
TR3-1	9.55	TR3-2	10.14
TR3-1	9.96	TR3-2	11.01
TR3-1	9.97125	TR3-2	12.8296
TR3-1	10.02	TR3-2	10.26
TR3-1	10.08	TR3-2	11.05
TR3-1	10.25	TR3-2	11.04
TR3-1	10.3655	TR3-2	11.1786
TR3-1	10.47	TR3-2	10.54
TR3-1	10.53	TR3-2	11.25
TR3-1	10.8063	TR3-2	11.9535
TR3-1	11.02	TR3-2	11.3
TR3-1	11.04	TR3-2	11.36
TR3-1	11.31	TR3-2	11.56
TR3-1	11.38	TR3-2	12.24
TR3-1	11.41	TR3-2	11.75
TR3-1	11.54	TR3-2	12.04
TR3-1	11.8522	TR3-2	13.9603
TR3-1	12.25	TR3-2	12.54
TR3-1	12.49	TR3-2	12.84
TR3-1	13.6153	TR3-2	14.0753
TR3-1	13.681	TR3-2	14.4093
TR3-1	13.71	TR3-2	13.96
TR3-1	13.89	TR3-2	14.17
TR3-1	14.03	TR3-2	15.09
TR3-1	14.31	TR3-2	14.54
TR3-1	14.43	TR3-2	14.72
TR3-1	14.71	TR3-2	14.96
TR3-1	14.72	TR3-2	15.03
TR3-1	15.04	TR3-2	15.6
TR3-1	15.54	TR3-2	16.53
TR3-1	16.22	TR3-2	16.72

## Sheet: Figure2a
State	GADA	IAA	IA-2A	N	Entry Age (M)	T1D (N)	T1D Age (M)	N	incoming_count	ending_count	moving_to_next_state_count	median_age_first_observation_at_state	median_age_last_observation_at_state
TR1-0	0.02	0.07	0	215	0.3	11	8.3	215	215	11	204	0.26	2.02
TR1-1	0.93	0.62	0.94	244	2.5	167	5.7	244	40	167	77	2.52	5.48
TR1-2	0.04	0.16	1	78	4.8	78	9.7	78	1	78	0	4.75	9.67
TR2-0	0	0.01	0	199	0.3	1	4.1	199	199	1	198	0.26	1.44
TR2-1	0.58	0.86	0.03	261	1.3	83	3.2	261	63	83	178	1.29	2.42
TR2-2	0.26	0.84	0.98	185	2.8	88	5.8	185	7	88	97	2.81	4.16
TR2-3	0.99	0.96	1	101	3.3	64	7.5	101	4	64	37	3.28	6.98
TR2-4	0.97	0.08	1	37	6.2	37	11.4	37	0	37	0	6.23	11.35
TR3-0	0.01	0.01	0	94	0.2	0	0	94	94	0	94	0.25	3.03
TR3-1	0.98	0.21	0.05	112	3.3	41	11.4	112	18	41	71	3.35	6.09
TR3-2	0.96	0.07	1	73	5	73	10.6	73	2	73	0	4.97	10.61

## Sheet: Figure2b
State	GADA	IAA	IA-2A	N	Entry Age (M)	End (N)	End Age (M)	N	incoming_count	ending_count	moving_to_next_state_count	median_age_first_observation_at_state	median_age_last_observation_at_state
TR1-0	0.02	0.14	0	475	0.3	420	11	475	475	420	55	0.27	9.98
TR1-1	0.92	0.5	0.97	63	5.2	27	12.8	63	8	27	36	5.23	9.56
TR1-2	0.09	0.04	1	36	7.1	36	12	36	0	36	0	7.11	12.02
TR2-0	0	0.02	0	220	0.3	57	15.3	220	220	57	163	0.26	6.68
TR2-1	0.26	0.87	0.01	199	5.2	158	12.1	199	36	158	41	5.15	11.68
TR2-2	0.53	0.88	0.99	41	4.9	9	6.3	41	0	9	32	4.89	6.26
TR2-3	1	0.96	1	33	5.3	14	13.2	33	1	14	19	5.31	10.13
TR2-4	0.97	0.13	0.99	19	9.6	19	14.4	19	0	19	0	9.57	14.42
TR3-0	0.07	0.01	0.01	724	0.3	397	13.5	724	724	397	327	0.26	10.13
TR3-1	0.93	0.07	0.02	362	6.7	282	13	362	35	282	80	6.67	12.23
TR3-2	0.99	0.09	0.99	83	8.8	83	14.5	83	3	83	0	8.8	14.54

## Sheet: Figure3
Trajectory	Counts	Percentage	GADA	IAA	IA-2A	AgeRange	Comments
TR1	3	5.08	1	0	0	2	figure3a
TR2	4	6.78	1	0	0	2	figure3a
TR3	52	88.14	1	0	0	2	figure3a
TR1	2	2.56	1	0	0	3	figure3a
TR2	4	5.13	1	0	0	3	figure3a
TR3	72	92.31	1	0	0	3	figure3a
TR1	3	2.8	1	0	0	4	figure3a
TR2	7	6.54	1	0	0	4	figure3a
TR3	97	90.65	1	0	0	4	figure3a
TR1	4	3.01	1	0	0	5	figure3a
TR2	8	6.02	1	0	0	5	figure3a
TR3	121	90.98	1	0	0	5	figure3a
TR1	2	1.54	1	0	0	6	figure3a
TR2	7	5.38	1	0	0	6	figure3a
TR3	121	93.08	1	0	0	6	figure3a
TR1	1	0.71	1	0	0	7	figure3a
TR2	10	7.14	1	0	0	7	figure3a
TR3	129	92.14	1	0	0	7	figure3a
TR1	0	0	0	1	0	2	figure3b
TR2	67	100	0	1	0	2	figure3b
TR3	0	0	0	1	0	2	figure3b
TR1	0	0	0	1	0	3	figure3b
TR2	57	100	0	1	0	3	figure3b
TR3	0	0	0	1	0	3	figure3b
TR1	0	0	0	1	0	4	figure3b
TR2	40	100	0	1	0	4	figure3b
TR3	0	0	0	1	0	4	figure3b
TR1	0	0	0	1	0	5	figure3b
TR2	44	100	0	1	0	5	figure3b
TR3	0	0	0	1	0	5	figure3b
TR1	0	0	0	1	0	6	figure3b
TR2	43	97.73	0	1	0	6	figure3b
TR3	1	2.27	0	1	0	6	figure3b
TR1	0	0	0	1	0	7	figure3b
TR2	53	98.15	0	1	0	7	figure3b
TR3	1	1.85	0	1	0	7	figure3b
TR1	19	70.37	0	0	1	2	figure3c
TR2	8	29.63	0	0	1	2	figure3c
TR3	0	0	0	0	1	2	figure3c
TR1	32	65.31	0	0	1	3	figure3c
TR2	15	30.61	0	0	1	3	figure3c
TR3	2	4.08	0	0	1	3	figure3c
TR1	37	69.81	0	0	1	4	figure3c
TR2	14	26.42	0	0	1	4	figure3c
TR3	2	3.77	0	0	1	4	figure3c
TR1	40	76.92	0	0	1	5	figure3c
TR2	8	15.38	0	0	1	5	figure3c
TR3	4	7.69	0	0	1	5	figure3c
TR1	49	72.06	0	0	1	6	figure3c
TR2	12	17.65	0	0	1	6	figure3c
TR3	7	10.29	0	0	1	6	figure3c
TR1	43	75.44	0	0	1	7	figure3c
TR2	9	15.79	0	0	1	7	figure3c
TR3	5	8.77	0	0	1	7	figure3c
TR1	7	8.43	1	1	0	2	figure3d
TR2	56	67.47	1	1	0	2	figure3d
TR3	20	24.1	1	1	0	2	figure3d
TR1	6	8.33	1	1	0	3	figure3d
TR2	51	70.83	1	1	0	3	figure3d
TR3	15	20.83	1	1	0	3	figure3d
TR1	5	7.46	1	1	0	4	figure3d
TR2	41	61.19	1	1	0	4	figure3d
TR3	21	31.34	1	1	0	4	figure3d
TR1	3	5.26	1	1	0	5	figure3d
TR2	36	63.16	1	1	0	5	figure3d
TR3	18	31.58	1	1	0	5	figure3d
TR1	4	7.02	1	1	0	6	figure3d
TR2	38	66.67	1	1	0	6	figure3d
TR3	15	26.32	1	1	0	6	figure3d
TR1	0	0	1	1	0	7	figure3d
TR2	27	58.7	1	1	0	7	figure3d
TR3	19	41.3	1	1	0	7	figure3d
TR1	30	52.63	1	0	1	2	figure3e
TR2	6	10.53	1	0	1	2	figure3e
TR3	21	36.84	1	0	1	2	figure3e
TR1	39	46.43	1	0	1	3	figure3e
TR2	8	9.52	1	0	1	3	figure3e
TR3	37	44.05	1	0	1	3	figure3e
TR1	48	41.38	1	0	1	4	figure3e
TR2	18	15.52	1	0	1	4	figure3e
TR3	50	43.1	1	0	1	4	figure3e
TR1	48	33.57	1	0	1	5	figure3e
TR2	33	23.08	1	0	1	5	figure3e
TR3	62	43.36	1	0	1	5	figure3e
TR1	38	30.16	1	0	1	6	figure3e
TR2	26	20.63	1	0	1	6	figure3e
TR3	62	49.21	1	0	1	6	figure3e
TR1	29	24.79	1	0	1	7	figure3e
TR2	25	21.37	1	0	1	7	figure3e
TR3	63	53.85	1	0	1	7	figure3e
TR1	19	27.54	0	1	1	2	figure3f
TR2	50	72.46	0	1	1	2	figure3f
TR3	0	0	0	1	1	2	figure3f
TR1	15	28.3	0	1	1	3	figure3f
TR2	38	71.7	0	1	1	3	figure3f
TR3	0	0	0	1	1	3	figure3f
TR1	23	37.7	0	1	1	4	figure3f
TR2	38	62.3	0	1	1	4	figure3f
TR3	0	0	0	1	1	4	figure3f
TR1	15	32.61	0	1	1	5	figure3f
TR2	31	67.39	0	1	1	5	figure3f
TR3	0	0	0	1	1	5	figure3f
TR1	11	29.73	0	1	1	6	figure3f
TR2	25	67.57	0	1	1	6	figure3f
TR3	1	2.7	0	1	1	6	figure3f
TR1	10	37.04	0	1	1	7	figure3f
TR2	17	62.96	0	1	1	7	figure3f
TR3	0	0	0	1	1	7	figure3f
TR1	70	47.62	1	1	1	2	figure3g
TR2	72	48.98	1	1	1	2	figure3g
TR3	5	3.4	1	1	1	2	figure3g
TR1	52	35.86	1	1	1	3	figure3g
TR2	86	59.31	1	1	1	3	figure3g
TR3	7	4.83	1	1	1	3	figure3g
TR1	48	33.57	1	1	1	4	figure3g
TR2	84	58.74	1	1	1	4	figure3g
TR3	11	7.69	1	1	1	4	figure3g
TR1	45	37.5	1	1	1	5	figure3g
TR2	71	59.17	1	1	1	5	figure3g
TR3	4	3.33	1	1	1	5	figure3g
TR1	36	33.03	1	1	1	6	figure3g
TR2	65	59.63	1	1	1	6	figure3g
TR3	8	7.34	1	1	1	6	figure3g
TR1	30	31.25	1	1	1	7	figure3g
TR2	56	58.33	1	1	1	7	figure3g
TR3	10	10.42	1	1	1	7	figure3g

## Sheet: Figure4
strata	Follow up time from initial entrance to each state (years)	Number at risk	Number of events	T1D Free Survival Rates	lower bound (95% CI)	upper bound (95% CI)
TR1-1	0	307	35	0.89	0.85	0.92
TR1-1	0.1	269	2	0.88	0.84	0.92
TR1-1	0.2	268	1	0.88	0.84	0.91
TR1-1	0.3	259	7	0.85	0.81	0.89
TR1-1	0.4	257	2	0.85	0.81	0.89
TR1-1	0.5	254	4	0.83	0.79	0.88
TR1-1	0.6	248	4	0.82	0.78	0.86
TR1-1	0.7	248	0	0.82	0.78	0.86
TR1-1	0.8	245	3	0.81	0.77	0.86
TR1-1	0.9	243	2	0.8	0.76	0.85
TR1-1	1	237	3	0.79	0.75	0.84
TR1-1	1.1	235	1	0.79	0.75	0.84
TR1-1	1.2	230	4	0.78	0.73	0.83
TR1-1	1.3	227	1	0.77	0.73	0.82
TR1-1	1.4	223	4	0.76	0.71	0.81
TR1-1	1.5	218	6	0.74	0.69	0.79
TR1-1	1.6	213	3	0.73	0.68	0.78
TR1-1	1.7	210	3	0.72	0.67	0.77
TR1-1	1.8	205	6	0.7	0.65	0.75
TR1-1	1.9	202	2	0.69	0.64	0.75
TR1-1	2	197	3	0.68	0.63	0.74
TR1-1	2.1	196	0	0.68	0.63	0.74
TR1-1	2.2	195	1	0.68	0.63	0.73
TR1-1	2.3	193	1	0.67	0.62	0.73
TR1-1	2.4	191	1	0.67	0.62	0.73
TR1-1	2.5	186	5	0.65	0.6	0.71
TR1-1	2.6	183	3	0.64	0.59	0.7
TR1-1	2.7	180	5	0.63	0.57	0.68
TR1-1	2.8	173	5	0.61	0.55	0.67
TR1-1	2.9	170	2	0.6	0.55	0.66
TR1-1	3	167	3	0.59	0.54	0.65
TR1-1	3.1	163	1	0.59	0.53	0.65
TR1-1	3.2	158	2	0.58	0.53	0.64
TR1-1	3.3	156	1	0.58	0.52	0.63
TR1-1	3.4	153	2	0.57	0.51	0.63
TR1-1	3.5	149	4	0.55	0.5	0.61
TR1-1	3.6	140	7	0.53	0.47	0.59
TR1-1	3.7	132	6	0.5	0.45	0.57
TR1-1	3.8	130	2	0.5	0.44	0.56
TR1-1	3.9	126	3	0.48	0.43	0.55
TR1-1	4	124	1	0.48	0.43	0.54
TR1-1	4.1	121	2	0.47	0.42	0.53
TR1-1	4.2	120	1	0.47	0.41	0.53
TR1-1	4.3	118	2	0.46	0.41	0.52
TR1-1	4.4	117	1	0.46	0.4	0.52
TR1-1	4.5	115	2	0.45	0.39	0.51
TR1-1	4.6	113	2	0.44	0.39	0.5
TR1-1	4.7	111	2	0.43	0.38	0.5
TR1-1	4.8	108	3	0.42	0.37	0.48
TR1-1	4.9	107	2	0.41	0.36	0.48
TR1-1	5	103	3	0.4	0.35	0.46
TR1-1	5.1	100	2	0.39	0.34	0.46
TR1-1	5.2	100	0	0.39	0.34	0.46
TR1-1	5.3	96	2	0.39	0.33	0.45
TR1-1	5.4	92	3	0.37	0.32	0.44
TR1-1	5.5	91	1	0.37	0.32	0.43
TR1-1	5.6	89	2	0.36	0.31	0.42
TR1-1	5.7	86	1	0.36	0.31	0.42
TR1-1	5.8	81	4	0.34	0.29	0.4
TR1-1	5.9	78	3	0.33	0.28	0.39
TR1-1	6	75	3	0.32	0.26	0.38
TR1-1	6.1	74	0	0.32	0.26	0.38
TR1-1	6.2	71	3	0.3	0.25	0.36
TR1-1	6.3	66	2	0.29	0.24	0.36
TR1-1	6.4	66	0	0.29	0.24	0.36
TR1-1	6.5	66	1	0.29	0.24	0.35
TR1-1	6.6	65	0	0.29	0.24	0.35
TR1-1	6.7	62	3	0.28	0.23	0.34
TR1-1	6.8	61	1	0.27	0.22	0.33
TR1-1	6.9	58	4	0.25	0.21	0.31
TR1-1	7	57	1	0.25	0.2	0.31
TR1-1	7.1	54	2	0.24	0.19	0.3
TR1-1	7.2	54	0	0.24	0.19	0.3
TR1-1	7.3	52	2	0.23	0.19	0.29
TR1-1	7.4	51	1	0.23	0.18	0.29
TR1-1	7.5	49	0	0.23	0.18	0.29
TR1-1	7.6	47	2	0.22	0.17	0.28
TR1-1	7.7	46	0	0.22	0.17	0.28
TR1-1	7.8	44	0	0.22	0.17	0.28
TR1-1	7.9	43	1	0.21	0.17	0.27
TR1-1	8	42	1	0.21	0.16	0.27
TR1-1	8.1	42	0	0.21	0.16	0.27
TR1-1	8.2	42	0	0.21	0.16	0.27
TR1-1	8.3	40	1	0.2	0.16	0.26
TR1-1	8.4	40	0	0.2	0.16	0.26
TR1-1	8.5	39	1	0.2	0.15	0.26
TR1-1	8.6	38	0	0.2	0.15	0.26
TR1-1	8.7	37	1	0.19	0.15	0.25
TR1-1	8.8	37	0	0.19	0.15	0.25
TR1-1	8.9	36	1	0.19	0.14	0.24
TR1-1	9	36	0	0.19	0.14	0.24
TR1-1	9.1	36	0	0.19	0.14	0.24
TR1-1	9.2	36	0	0.19	0.14	0.24
TR1-1	9.3	36	1	0.18	0.14	0.24
TR1-1	9.4	34	0	0.18	0.14	0.24
TR1-1	9.5	32	2	0.17	0.13	0.23
TR1-1	9.6	31	1	0.17	0.12	0.22
TR1-1	9.7	29	1	0.16	0.12	0.22
TR1-1	9.8	28	1	0.16	0.11	0.21
TR1-1	9.9	27	0	0.16	0.11	0.21
TR1-1	10	27	0	0.16	0.11	0.21
TR1-1	10.1	27	0	0.16	0.11	0.21
TR1-1	10.2	25	2	0.14	0.1	0.2
TR1-1	10.3	25	0	0.14	0.1	0.2
TR1-1	10.4	23	2	0.13	0.09	0.19
TR1-1	10.5	22	1	0.13	0.09	0.18
TR1-1	10.6	22	0	0.13	0.09	0.18
TR1-1	10.7	22	0	0.13	0.09	0.18
TR1-1	10.8	22	0	0.13	0.09	0.18
TR1-1	10.9	22	0	0.13	0.09	0.18
TR1-1	11	22	0	0.13	0.09	0.18
TR1-1	11.1	20	1	0.12	0.08	0.17
TR1-1	11.2	20	0	0.12	0.08	0.17
TR1-1	11.3	20	0	0.12	0.08	0.17
TR1-1	11.4	18	2	0.11	0.07	0.16
TR1-1	11.5	15	3	0.09	0.06	0.14
TR1-1	11.6	14	0	0.09	0.06	0.14
TR1-1	11.7	14	0	0.09	0.06	0.14
TR1-1	11.8	13	1	0.08	0.05	0.13
TR1-1	11.9	13	0	0.08	0.05	0.13
TR1-1	12	13	0	0.08	0.05	0.13
TR1-1	12.1	13	0	0.08	0.05	0.13
TR1-1	12.2	13	0	0.08	0.05	0.13
TR1-1	12.3	13	0	0.08	0.05	0.13
TR1-1	12.4	11	1	0.08	0.05	0.13
TR1-1	12.5	10	1	0.07	0.04	0.12
TR1-1	12.6	10	0	0.07	0.04	0.12
TR1-1	12.7	10	0	0.07	0.04	0.12
TR1-1	12.8	9	0	0.07	0.04	0.12
TR1-1	12.9	7	1	0.06	0.03	0.11
TR1-1	13	6	0	0.06	0.03	0.11
TR1-1	13.1	6	0	0.06	0.03	0.11
TR1-1	13.2	6	0	0.06	0.03	0.11
TR1-1	13.3	6	0	0.06	0.03	0.11
TR1-1	13.4	6	0	0.06	0.03	0.11
TR1-1	13.5	6	0	0.06	0.03	0.11
TR1-1	13.6	6	0	0.06	0.03	0.11
TR1-1	13.7	6	0	0.06	0.03	0.11
TR1-1	13.8	6	0	0.06	0.03	0.11
TR1-1	13.9	6	0	0.06	0.03	0.11
TR1-1	14	5	1	0.05	0.03	0.1
TR1-1	14.1	5	0	0.05	0.03	0.1
TR1-1	14.2	5	0	0.05	0.03	0.1
TR1-1	14.3	4	1	0.04	0.02	0.09
TR1-1	14.4	4	0	0.04	0.02	0.09
TR1-1	14.5	4	0	0.04	0.02	0.09
TR1-1	14.6	4	0	0.04	0.02	0.09
TR1-1	14.7	4	0	0.04	0.02	0.09
TR1-1	14.8	4	0	0.04	0.02	0.09
TR1-1	14.9	4	0	0.04	0.02	0.09
TR1-1	15	4	0	0.04	0.02	0.09
TR1-1	15.1	4	0	0.04	0.02	0.09
TR1-1	15.2	4	0	0.04	0.02	0.09
TR1-1	15.3	4	0	0.04	0.02	0.09
TR1-1	15.4	4	0	0.04	0.02	0.09
TR1-1	15.5	3	0	0.04	0.02	0.09
TR1-1	15.6	3	0	0.04	0.02	0.09
TR1-1	15.7	3	0	0.04	0.02	0.09
TR1-1	15.8	3	0	0.04	0.02	0.09
TR1-1	15.9	3	0	0.04	0.02	0.09
TR1-1	16	3	0	0.04	0.02	0.09
TR1-1	16.1	3	0	0.04	0.02	0.09
TR1-1	16.2	3	0	0.04	0.02	0.09
TR1-1	16.3	3	0	0.04	0.02	0.09
TR1-1	16.4	3	0	0.04	0.02	0.09
TR1-1	16.5	2	1	0.03	0.01	0.09
TR1-1	16.6	2	0	0.03	0.01	0.09
TR1-1	16.7	2	0	0.03	0.01	0.09
TR1-1	16.8	2	0	0.03	0.01	0.09
TR1-1	16.9	2	0	0.03	0.01	0.09
TR1-1	17	2	0	0.03	0.01	0.09
TR1-1	17.1	2	0	0.03	0.01	0.09
TR1-1	17.2	2	0	0.03	0.01	0.09
TR1-1	17.3	2	0	0.03	0.01	0.09
TR1-1	17.4	2	0	0.03	0.01	0.09
TR1-1	17.5	2	0	0.03	0.01	0.09
TR1-1	17.6	2	0	0.03	0.01	0.09
TR1-1	17.7	2	0	0.03	0.01	0.09
TR1-1	17.8	2	0	0.03	0.01	0.09
TR1-1	17.9	2	0	0.03	0.01	0.09
TR1-1	18	2	0	0.03	0.01	0.09
TR2-1	0	460	6	0.99	0.98	1
TR2-1	0.1	430	2	0.98	0.97	0.99
TR2-1	0.2	425	5	0.97	0.96	0.99
TR2-1	0.3	419	3	0.96	0.95	0.98
TR2-1	0.4	415	3	0.96	0.94	0.98
TR2-1	0.5	410	4	0.95	0.93	0.97
TR2-1	0.6	404	3	0.94	0.92	0.96
TR2-1	0.7	399	3	0.93	0.91	0.96
TR2-1	0.8	396	2	0.93	0.91	0.95
TR2-1	0.9	393	2	0.92	0.9	0.95
TR2-1	1	385	2	0.92	0.89	0.95
TR2-1	1.1	381	3	0.91	0.89	0.94
TR2-1	1.2	375	3	0.91	0.88	0.93
TR2-1	1.3	372	4	0.9	0.87	0.93
TR2-1	1.4	369	2	0.89	0.86	0.92
TR2-1	1.5	366	3	0.88	0.85	0.91
TR2-1	1.6	363	4	0.87	0.84	0.91
TR2-1	1.7	357	4	0.86	0.83	0.9
TR2-1	1.8	352	3	0.86	0.82	0.89
TR2-1	1.9	343	3	0.85	0.82	0.88
TR2-1	2	337	5	0.84	0.8	0.87
TR2-1	2.1	332	2	0.83	0.8	0.87
TR2-1	2.2	331	1	0.83	0.79	0.87
TR2-1	2.3	326	4	0.82	0.78	0.86
TR2-1	2.4	318	6	0.8	0.77	0.84
TR2-1	2.5	317	1	0.8	0.76	0.84
TR2-1	2.6	315	2	0.8	0.76	0.84
TR2-1	2.7	311	4	0.79	0.75	0.83
TR2-1	2.8	303	6	0.77	0.73	0.81
TR2-1	2.9	300	1	0.77	0.73	0.81
TR2-1	3	297	3	0.76	0.72	0.8
TR2-1	3.1	293	3	0.75	0.71	0.8
TR2-1	3.2	285	8	0.73	0.69	0.78
TR2-1	3.3	277	6	0.72	0.67	0.76
TR2-1	3.4	269	7	0.7	0.66	0.75
TR2-1	3.5	268	2	0.69	0.65	0.74
TR2-1	3.6	261	4	0.68	0.64	0.73
TR2-1	3.7	259	1	0.68	0.64	0.73
TR2-1	3.8	257	2	0.68	0.63	0.72
TR2-1	3.9	254	2	0.67	0.63	0.72
TR2-1	4	252	2	0.67	0.62	0.71
TR2-1	4.1	247	1	0.66	0.62	0.71
TR2-1	4.2	243	4	0.65	0.61	0.7
TR2-1	4.3	240	3	0.64	0.6	0.69
TR2-1	4.4	239	1	0.64	0.6	0.69
TR2-1	4.5	233	3	0.63	0.59	0.68
TR2-1	4.6	229	3	0.62	0.58	0.67
TR2-1	4.7	227	0	0.62	0.58	0.67
TR2-1	4.8	225	1	0.62	0.58	0.67
TR2-1	4.9	224	1	0.62	0.57	0.67
TR2-1	5	220	1	0.62	0.57	0.67
TR2-1	5.1	218	1	0.61	0.57	0.66
TR2-1	5.2	216	2	0.61	0.56	0.66
TR2-1	5.3	214	2	0.6	0.56	0.65
TR2-1	5.4	211	2	0.6	0.55	0.65
TR2-1	5.5	210	1	0.59	0.55	0.64
TR2-1	5.6	205	2	0.59	0.54	0.64
TR2-1	5.7	202	2	0.58	0.54	0.63
TR2-1	5.8	198	3	0.57	0.53	0.63
TR2-1	5.9	194	2	0.57	0.52	0.62
TR2-1	6	189	2	0.56	0.51	0.61
TR2-1	6.1	181	4	0.55	0.5	0.6
TR2-1	6.2	179	1	0.55	0.5	0.6
TR2-1	6.3	179	0	0.55	0.5	0.6
TR2-1	6.4	179	0	0.55	0.5	0.6
TR2-1	6.5	178	0	0.55	0.5	0.6
TR2-1	6.6	175	2	0.54	0.49	0.59
TR2-1	6.7	173	2	0.53	0.49	0.59
TR2-1	6.8	170	2	0.53	0.48	0.58
TR2-1	6.9	166	3	0.52	0.47	0.57
TR2-1	7	162	0	0.52	0.47	0.57
TR2-1	7.1	158	3	0.51	0.46	0.56
TR2-1	7.2	156	1	0.51	0.46	0.56
TR2-1	7.3	155	1	0.5	0.45	0.56
TR2-1	7.4	151	4	0.49	0.44	0.54
TR2-1	7.5	151	0	0.49	0.44	0.54
TR2-1	7.6	149	1	0.49	0.44	0.54
TR2-1	7.7	146	2	0.48	0.43	0.53
TR2-1	7.8	145	0	0.48	0.43	0.53
TR2-1	7.9	144	1	0.48	0.43	0.53
TR2-1	8	141	2	0.47	0.42	0.52
TR2-1	8.1	137	3	0.46	0.41	0.51
TR2-1	8.2	132	2	0.45	0.4	0.51
TR2-1	8.3	130	1	0.45	0.4	0.5
TR2-1	8.4	127	2	0.44	0.39	0.5
TR2-1	8.5	124	1	0.44	0.39	0.49
TR2-1	8.6	120	1	0.44	0.39	0.49
TR2-1	8.7	118	1	0.43	0.38	0.49
TR2-1	8.8	115	2	0.42	0.38	0.48
TR2-1	8.9	111	3	0.41	0.36	0.47
TR2-1	9	108	2	0.41	0.36	0.46
TR2-1	9.1	103	1	0.4	0.35	0.46
TR2-1	9.2	100	2	0.39	0.35	0.45
TR2-1	9.3	99	0	0.39	0.35	0.45
TR2-1	9.4	97	3	0.38	0.33	0.44
TR2-1	9.5	94	1	0.38	0.33	0.44
TR2-1	9.6	93	1	0.37	0.33	0.43
TR2-1	9.7	93	0	0.37	0.33	0.43
TR2-1	9.8	91	1	0.37	0.32	0.43
TR2-1	9.9	90	0	0.37	0.32	0.43
TR2-1	10	89	1	0.37	0.32	0.42
TR2-1	10.1	85	1	0.36	0.31	0.42
TR2-1	10.2	83	1	0.36	0.31	0.41
TR2-1	10.3	83	0	0.36	0.31	0.41
TR2-1	10.4	80	1	0.35	0.3	0.41
TR2-1	10.5	79	0	0.35	0.3	0.41
TR2-1	10.6	77	1	0.35	0.3	0.41
TR2-1	10.7	77	0	0.35	0.3	0.41
TR2-1	10.8	75	1	0.34	0.3	0.4
TR2-1	10.9	72	1	0.34	0.29	0.4
TR2-1	11	68	2	0.33	0.28	0.39
TR2-1	11.1	64	1	0.33	0.28	0.38
TR2-1	11.2	63	0	0.33	0.28	0.38
TR2-1	11.3	60	2	0.31	0.27	0.37
TR2-1	11.4	59	1	0.31	0.26	0.37
TR2-1	11.5	58	0	0.31	0.26	0.37
TR2-1	11.6	55	1	0.3	0.25	0.36
TR2-1	11.7	55	0	0.3	0.25	0.36
TR2-1	11.8	54	1	0.3	0.25	0.36
TR2-1	11.9	54	0	0.3	0.25	0.36
TR2-1	12	50	0	0.3	0.25	0.36
TR2-1	12.1	47	0	0.3	0.25	0.36
TR2-1	12.2	46	0	0.3	0.25	0.36
TR2-1	12.3	45	0	0.3	0.25	0.36
TR2-1	12.4	45	0	0.3	0.25	0.36
TR2-1	12.5	44	0	0.3	0.25	0.36
TR2-1	12.6	43	1	0.29	0.24	0.35
TR2-1	12.7	41	0	0.29	0.24	0.35
TR2-1	12.8	39	0	0.29	0.24	0.35
TR2-1	12.9	36	2	0.28	0.23	0.34
TR2-1	13	30	0	0.28	0.23	0.34
TR2-1	13.1	29	0	0.28	0.23	0.34
TR2-1	13.2	29	0	0.28	0.23	0.34
TR2-1	13.3	28	1	0.27	0.22	0.33
TR2-1	13.4	28	0	0.27	0.22	0.33
TR2-1	13.5	28	0	0.27	0.22	0.33
TR2-1	13.6	28	0	0.27	0.22	0.33
TR2-1	13.7	28	0	0.27	0.22	0.33
TR2-1	13.8	27	0	0.27	0.22	0.33
TR2-1	13.9	23	2	0.25	0.19	0.31
TR2-1	14	22	0	0.25	0.19	0.31
TR2-1	14.1	21	0	0.25	0.19	0.31
TR2-1	14.2	21	0	0.25	0.19	0.31
TR2-1	14.3	21	0	0.25	0.19	0.31
TR2-1	14.4	21	0	0.25	0.19	0.31
TR2-1	14.5	20	1	0.23	0.18	0.3
TR2-1	14.6	20	0	0.23	0.18	0.3
TR2-1	14.7	20	0	0.23	0.18	0.3
TR2-1	14.8	20	0	0.23	0.18	0.3
TR2-1	14.9	20	0	0.23	0.18	0.3
TR2-1	15	20	0	0.23	0.18	0.3
TR2-1	15.1	19	1	0.22	0.17	0.29
TR2-1	15.2	18	1	0.21	0.16	0.28
TR2-1	15.3	16	1	0.2	0.14	0.27
TR2-1	15.4	16	0	0.2	0.14	0.27
TR2-1	15.5	16	0	0.2	0.14	0.27
TR2-1	15.6	16	0	0.2	0.14	0.27
TR2-1	15.7	16	0	0.2	0.14	0.27
TR2-1	15.8	15	0	0.2	0.14	0.27
TR2-1	15.9	14	0	0.2	0.14	0.27
TR2-1	16	14	0	0.2	0.14	0.27
TR2-1	16.1	14	0	0.2	0.14	0.27
TR2-1	16.2	14	0	0.2	0.14	0.27
TR2-1	16.3	13	1	0.18	0.13	0.26
TR2-1	16.4	12	1	0.17	0.12	0.25
TR2-1	16.5	10	1	0.16	0.1	0.24
TR2-1	16.6	10	0	0.16	0.1	0.24
TR2-1	16.7	10	0	0.16	0.1	0.24
TR2-1	16.8	10	0	0.16	0.1	0.24
TR2-1	16.9	10	0	0.16	0.1	0.24
TR2-1	17	10	1	0.14	0.09	0.22
TR2-1	17.1	8	1	0.12	0.07	0.21
TR2-1	17.2	7	0	0.12	0.07	0.21
TR2-1	17.3	7	0	0.12	0.07	0.21
TR2-1	17.4	7	0	0.12	0.07	0.21
TR2-1	17.5	7	0	0.12	0.07	0.21
TR2-1	17.6	7	0	0.12	0.07	0.21
TR2-1	17.7	7	0	0.12	0.07	0.21
TR2-1	17.8	6	1	0.11	0.06	0.2
TR2-1	17.9	6	0	0.11	0.06	0.2
TR2-1	18	6	0	0.11	0.06	0.2
TR3-1	0	474	2	1	0.99	1
TR3-1	0.1	446	0	1	0.99	1
TR3-1	0.2	446	0	1	0.99	1
TR3-1	0.3	445	0	1	0.99	1
TR3-1	0.4	444	1	0.99	0.99	1
TR3-1	0.5	442	0	0.99	0.99	1
TR3-1	0.6	439	1	0.99	0.98	1
TR3-1	0.7	439	0	0.99	0.98	1
TR3-1	0.8	434	1	0.99	0.98	1
TR3-1	0.9	431	1	0.99	0.98	1
TR3-1	1	429	0	0.99	0.98	1
TR3-1	1.1	423	1	0.98	0.97	1
TR3-1	1.2	421	0	0.98	0.97	1
TR3-1	1.3	418	0	0.98	0.97	1
TR3-1	1.4	414	0	0.98	0.97	1
TR3-1	1.5	413	0	0.98	0.97	1
TR3-1	1.6	412	0	0.98	0.97	1
TR3-1	1.7	412	0	0.98	0.97	1
TR3-1	1.8	409	1	0.98	0.97	0.99
TR3-1	1.9	403	0	0.98	0.97	0.99
TR3-1	2	396	1	0.98	0.97	0.99
TR3-1	2.1	389	1	0.98	0.96	0.99
TR3-1	2.2	386	0	0.98	0.96	0.99
TR3-1	2.3	384	1	0.97	0.96	0.99
TR3-1	2.4	380	1	0.97	0.96	0.99
TR3-1	2.5	378	0	0.97	0.96	0.99
TR3-1	2.6	375	1	0.97	0.95	0.99
TR3-1	2.7	371	4	0.96	0.94	0.98
TR3-1	2.8	365	2	0.95	0.93	0.97
TR3-1	2.9	361	1	0.95	0.93	0.97
TR3-1	3	356	1	0.95	0.93	0.97
TR3-1	3.1	351	0	0.95	0.93	0.97
TR3-1	3.2	345	1	0.95	0.92	0.97
TR3-1	3.3	344	0	0.95	0.92	0.97
TR3-1	3.4	343	0	0.95	0.92	0.97
TR3-1	3.5	337	2	0.94	0.92	0.96
TR3-1	3.6	334	1	0.94	0.91	0.96
TR3-1	3.7	332	0	0.94	0.91	0.96
TR3-1	3.8	328	2	0.93	0.91	0.96
TR3-1	3.9	323	1	0.93	0.9	0.95
TR3-1	4	317	0	0.93	0.9	0.95
TR3-1	4.1	315	0	0.93	0.9	0.95
TR3-1	4.2	311	1	0.93	0.9	0.95
TR3-1	4.3	308	1	0.92	0.9	0.95
TR3-1	4.4	304	3	0.91	0.89	0.94
TR3-1	4.5	295	4	0.9	0.87	0.93
TR3-1	4.6	292	3	0.89	0.86	0.92
TR3-1	4.7	287	2	0.89	0.85	0.92
TR3-1	4.8	283	0	0.89	0.85	0.92
TR3-1	4.9	278	1	0.88	0.85	0.92
TR3-1	5	274	1	0.88	0.85	0.91
TR3-1	5.1	272	0	0.88	0.85	0.91
TR3-1	5.2	267	2	0.87	0.84	0.91
TR3-1	5.3	264	1	0.87	0.84	0.91
TR3-1	5.4	263	0	0.87	0.84	0.91
TR3-1	5.5	260	0	0.87	0.84	0.91
TR3-1	5.6	258	0	0.87	0.84	0.91
TR3-1	5.7	254	1	0.87	0.83	0.9
TR3-1	5.8	250	2	0.86	0.82	0.9
TR3-1	5.9	249	1	0.86	0.82	0.89
TR3-1	6	245	1	0.85	0.82	0.89
TR3-1	6.1	241	1	0.85	0.81	0.89
TR3-1	6.2	236	3	0.84	0.8	0.88
TR3-1	6.3	232	2	0.83	0.79	0.87
TR3-1	6.4	226	3	0.82	0.78	0.86
TR3-1	6.5	220	2	0.81	0.77	0.86
TR3-1	6.6	217	2	0.81	0.76	0.85
TR3-1	6.7	213	1	0.8	0.76	0.85
TR3-1	6.8	206	4	0.79	0.74	0.83
TR3-1	6.9	203	0	0.79	0.74	0.83
TR3-1	7	201	1	0.78	0.74	0.83
TR3-1	7.1	198	0	0.78	0.74	0.83
TR3-1	7.2	194	2	0.78	0.73	0.82
TR3-1	7.3	190	1	0.77	0.73	0.82
TR3-1	7.4	188	1	0.77	0.72	0.82
TR3-1	7.5	185	0	0.77	0.72	0.82
TR3-1	7.6	182	1	0.76	0.72	0.81
TR3-1	7.7	178	1	0.76	0.71	0.81
TR3-1	7.8	173	2	0.75	0.7	0.8
TR3-1	7.9	169	1	0.75	0.7	0.8
TR3-1	8	161	2	0.74	0.69	0.79
TR3-1	8.1	154	2	0.73	0.68	0.78
TR3-1	8.2	152	0	0.73	0.68	0.78
TR3-1	8.3	151	0	0.73	0.68	0.78
TR3-1	8.4	149	0	0.73	0.68	0.78
TR3-1	8.5	147	0	0.73	0.68	0.78
TR3-1	8.6	146	1	0.72	0.67	0.78
TR3-1	8.7	144	1	0.72	0.67	0.77
TR3-1	8.8	142	2	0.71	0.66	0.76
TR3-1	8.9	141	0	0.71	0.66	0.76
TR3-1	9	141	0	0.71	0.66	0.76
TR3-1	9.1	136	0	0.71	0.66	0.76
TR3-1	9.2	134	1	0.7	0.65	0.76
TR3-1	9.3	132	2	0.69	0.64	0.75
TR3-1	9.4	127	0	0.69	0.64	0.75
TR3-1	9.5	126	0	0.69	0.64	0.75
TR3-1	9.6	125	0	0.69	0.64	0.75
TR3-1	9.7	124	0	0.69	0.64	0.75
TR3-1	9.8	122	0	0.69	0.64	0.75
TR3-1	9.9	117	2	0.68	0.63	0.74
TR3-1	10	115	0	0.68	0.63	0.74
TR3-1	10.1	108	3	0.66	0.61	0.72
TR3-1	10.2	107	0	0.66	0.61	0.72
TR3-1	10.3	105	0	0.66	0.61	0.72
TR3-1	10.4	102	0	0.66	0.61	0.72
TR3-1	10.5	100	0	0.66	0.61	0.72
TR3-1	10.6	100	0	0.66	0.61	0.72
TR3-1	10.7	99	1	0.66	0.6	0.72
TR3-1	10.8	96	0	0.66	0.6	0.72
TR3-1	10.9	92	2	0.64	0.58	0.71
TR3-1	11	90	0	0.64	0.58	0.71
TR3-1	11.1	87	0	0.64	0.58	0.71
TR3-1	11.2	87	0	0.64	0.58	0.71
TR3-1	11.3	85	0	0.64	0.58	0.71
TR3-1	11.4	85	1	0.63	0.58	0.7
TR3-1	11.5	82	2	0.62	0.56	0.69
TR3-1	11.6	79	0	0.62	0.56	0.69
TR3-1	11.7	78	0	0.62	0.56	0.69
TR3-1	11.8	77	1	0.61	0.55	0.68
TR3-1	11.9	74	0	0.61	0.55	0.68
TR3-1	12	72	0	0.61	0.55	0.68
TR3-1	12.1	68	1	0.6	0.54	0.67
TR3-1	12.2	67	0	0.6	0.54	0.67
TR3-1	12.3	62	2	0.58	0.52	0.66
TR3-1	12.4	58	0	0.58	0.52	0.66
TR3-1	12.5	57	0	0.58	0.52	0.66
TR3-1	12.6	56	1	0.57	0.51	0.65
TR3-1	12.7	52	0	0.57	0.51	0.65
TR3-1	12.8	48	2	0.55	0.48	0.63
TR3-1	12.9	43	1	0.54	0.47	0.62
TR3-1	13	38	0	0.54	0.47	0.62
TR3-1	13.1	37	0	0.54	0.47	0.62
TR3-1	13.2	37	0	0.54	0.47	0.62
TR3-1	13.3	35	0	0.54	0.47	0.62
TR3-1	13.4	34	0	0.54	0.47	0.62
TR3-1	13.5	33	0	0.54	0.47	0.62
TR3-1	13.6	31	0	0.54	0.47	0.62
TR3-1	13.7	30	0	0.54	0.47	0.62
TR3-1	13.8	30	0	0.54	0.47	0.62
TR3-1	13.9	30	0	0.54	0.47	0.62
TR3-1	14	28	0	0.54	0.47	0.62
TR3-1	14.1	28	0	0.54	0.47	0.62
TR3-1	14.2	26	1	0.52	0.44	0.61
TR3-1	14.3	25	0	0.52	0.44	0.61
TR3-1	14.4	24	0	0.52	0.44	0.61
TR3-1	14.5	22	0	0.52	0.44	0.61
TR3-1	14.6	22	0	0.52	0.44	0.61
TR3-1	14.7	21	0	0.52	0.44	0.61
TR3-1	14.8	21	0	0.52	0.44	0.61
TR3-1	14.9	20	0	0.52	0.44	0.61
TR3-1	15	20	0	0.52	0.44	0.61
TR3-1	15.1	18	0	0.52	0.44	0.61
TR3-1	15.2	16	0	0.52	0.44	0.61
TR3-1	15.3	16	0	0.52	0.44	0.61
TR3-1	15.4	16	0	0.52	0.44	0.61
TR3-1	15.5	16	0	0.52	0.44	0.61
TR3-1	15.6	16	0	0.52	0.44	0.61
TR3-1	15.7	15	0	0.52	0.44	0.61
TR3-1	15.8	14	0	0.52	0.44	0.61
TR3-1	15.9	13	0	0.52	0.44	0.61
TR3-1	16	13	0	0.52	0.44	0.61
TR3-1	16.1	12	0	0.52	0.44	0.61
TR3-1	16.2	10	0	0.52	0.44	0.61
TR3-1	16.3	10	0	0.52	0.44	0.61
TR3-1	16.4	10	0	0.52	0.44	0.61
TR3-1	16.5	10	0	0.52	0.44	0.61
TR3-1	16.6	10	0	0.52	0.44	0.61
TR3-1	16.7	8	0	0.52	0.44	0.61
TR3-1	16.8	7	0	0.52	0.44	0.61
TR3-1	16.9	7	0	0.52	0.44	0.61
TR3-1	17	7	0	0.52	0.44	0.61
TR3-1	17.1	7	0	0.52	0.44	0.61
TR3-1	17.2	7	0	0.52	0.44	0.61
TR3-1	17.3	7	0	0.52	0.44	0.61
TR3-1	17.4	7	0	0.52	0.44	0.61
TR3-1	17.5	6	0	0.52	0.44	0.61
TR3-1	17.6	6	0	0.52	0.44	0.61
TR3-1	17.7	6	0	0.52	0.44	0.61
TR3-1	17.8	6	0	0.52	0.44	0.61
TR3-1	17.9	5	0	0.52	0.44	0.61
TR3-1	18	5	0	0.52	0.44	0.61

[truncated: 12 more sheets: Figure5a, Figure5b, Figure5c, Figure5d, Supplementary Figure2, Supplementary Figure3a, Supplementary Figure3b, Supplementary Figure3c, Supplementary Figure4a, Supplementary Figure4b, Supplementary Figure4c, Supplementary Figure5]
